# Supplementary material for: Identification of the Prognosis-Related lncRNAs and Genes in Gastric Cancer
Source: Front Genet. 2020 Feb 11;11:27. doi: 10.3389/fgene.2020.00027 (PMC7027194; doi:10.3389/fgene.2020.00027)
Supplement: Supplementary file 1 [file Table_1.xlsx]

## Sheet: Supplementary table S1
gene_id	biotype	gene_symbol	coefficient	exp(coef)	sd(coef)	Z-score	p-value
ENSG00000238270.1	lincRNA	RP11-445J9.1	-1.42685	0.240064	0.306858	-4.64987	3.32147e-06
ENSG00000260268.4	lincRNA	LINC00919	-0.915543	0.400299	0.217649	-4.20651	2.5935e-05
ENSG00000258511.1	lincRNA	RP11-61O1.2	-0.683529	0.504832	0.169158	-4.04076	5.32785e-05
ENSG00000136487.16	protein_coding	GH2	-0.713592	0.489881	0.177628	-4.01734	5.88585e-05
ENSG00000106366.8	protein_coding	SERPINE1	-0.666292	0.51361	0.166506	-4.00161	6.29139e-05
ENSG00000173281.4	protein_coding	PPP1R3B	-0.65896	0.517389	0.165914	-3.97169	7.13634e-05
ENSG00000237479.1	antisense	AC007557.2	-1.30416	0.271399	0.329673	-3.95593	7.62366e-05
ENSG00000236897.1	lincRNA	AC113331.9	-0.989666	0.371701	0.251882	-3.92908	8.52725e-05
ENSG00000229225.1	lincRNA	RP11-5P4.3	-1.78362	0.168029	0.462873	-3.85336	0.000116506
ENSG00000227634.1	lincRNA	RP11-431K24.3	-0.623529	0.53605	0.162414	-3.83913	0.000123472
ENSG00000132031.11	protein_coding	MATN3	-0.633459	0.530753	0.165559	-3.82619	0.00013014
ENSG00000224549.1	lincRNA	RP11-370B11.3	-0.621732	0.537013	0.162778	-3.81952	0.000133712
ENSG00000224192.2	antisense	RP11-259P1.1	-1.01057	0.364013	0.265917	-3.80031	0.000144516
ENSG00000280108.1	protein_coding	AJ239318.1	-1.19634	0.302297	0.31524	-3.79503	0.000147624
ENSG00000254737.1	protein_coding	OR10G4	-1.10032	0.332764	0.291882	-3.76975	0.000163414
ENSG00000251283.1	lincRNA	RP11-171N4.2	-1.18244	0.306531	0.314376	-3.76122	0.000169084
ENSG00000236333.3	processed_transcript	TRHDE-AS1	-0.613242	0.541592	0.164436	-3.72936	0.000191963
ENSG00000155966.12	protein_coding	AFF2	-0.61837	0.538822	0.166216	-3.72027	0.000199007
ENSG00000279455.1	TEC	RP11-495K9.10	-0.941149	0.390179	0.25366	-3.71028	0.000207028
ENSG00000256739.1	antisense	RP11-45F15.1	-0.610738	0.54295	0.16477	-3.70662	0.000210047
ENSG00000214642.1	protein_coding	DEFB113	-1.11593	0.32761	0.303506	-3.67679	0.000236183
ENSG00000059804.14	protein_coding	SLC2A3	-0.608798	0.544004	0.166148	-3.6642	0.000248111
ENSG00000264545.1	protein_coding	RP11-145E5.5	-1.06545	0.344573	0.290884	-3.6628	0.000249471
ENSG00000166363.5	protein_coding	OR10A5	-0.606089	0.54548	0.16578	-3.65599	0.000256192
ENSG00000138798.10	protein_coding	EGF	-0.603976	0.546634	0.165619	-3.64679	0.000265538
ENSG00000279081.1	protein_coding	AL356585.2	-0.596258	0.550869	0.164474	-3.62525	0.000288686
ENSG00000132932.15	protein_coding	ATP8A2	-0.598391	0.549695	0.165128	-3.62379	0.000290315
ENSG00000166073.7	protein_coding	GPR176	-0.599939	0.548845	0.165878	-3.61675	0.000298321
ENSG00000224363.2	lincRNA	RP11-289H16.1	-0.588732	0.55503	0.164417	-3.58072	0.000342643
ENSG00000152669.8	protein_coding	CCNO	0.584421	1.79395	0.164227	3.55862	0.000372813
ENSG00000118245.2	protein_coding	TNP1	-0.84159	0.431025	0.236769	-3.55447	0.00037874
ENSG00000135318.10	protein_coding	NT5E	-0.584406	0.557437	0.164489	-3.55285	0.000381081
ENSG00000234929.1	lincRNA	AC018685.1	-0.612131	0.542194	0.172628	-3.54595	0.000391199
ENSG00000272243.4	lincRNA	RP11-554D15.3	-0.582106	0.55872	0.165563	-3.51591	0.000438246
ENSG00000184394.1	protein_coding	OR4N5	-0.814897	0.442685	0.232018	-3.51222	0.000444377
ENSG00000213937.3	protein_coding	CLDN9	-0.575916	0.56219	0.164246	-3.50641	0.000454189
ENSG00000213030.5	protein_coding	CGB8	-0.564492	0.568649	0.161327	-3.49906	0.000466899
ENSG00000255439.5	protein_coding	RP11-196G11.1	-0.577684	0.561197	0.165219	-3.49648	0.000471447
ENSG00000230599.2	lincRNA	AC018495.3	-0.950327	0.386614	0.27273	-3.4845	0.000493066
ENSG00000267583.4	lincRNA	RP11-322E11.5	-0.573269	0.56368	0.164727	-3.48013	0.000501177
ENSG00000227757.3	antisense	AP000282.2	-0.658466	0.517645	0.189435	-3.47596	0.000509035
ENSG00000255244.1	antisense	RP11-583F24.8	-1.01101	0.36385	0.291053	-3.47364	0.000513452
ENSG00000249071.2	antisense	EGFLAM-AS3	-0.757387	0.46889	0.218887	-3.46017	0.000539834
ENSG00000250929.2	antisense	LINC01181	-0.558699	0.571953	0.161748	-3.45414	0.000552059
ENSG00000251132.1	lincRNA	RP11-438C19.2	-0.870288	0.418831	0.252661	-3.44449	0.000572136
ENSG00000244968.5	antisense	LIFR-AS1	-0.562434	0.569821	0.163454	-3.44093	0.000579709
ENSG00000183336.7	protein_coding	BOLA2	-3.60231	0.0272606	1.04883	-3.4346	0.000593431
ENSG00000121904.16	protein_coding	CSMD2	-0.56483	0.568457	0.164597	-3.43158	0.000600067
ENSG00000226484.2	antisense	RP11-87M18.2	-0.687398	0.502883	0.201213	-3.41627	0.000634844
ENSG00000143469.15	protein_coding	SYT14	-0.563899	0.568986	0.16516	-3.41427	0.000639542
ENSG00000249808.2	lincRNA	LINC01377	-0.928728	0.395056	0.272858	-3.4037	0.000664797
ENSG00000184194.5	protein_coding	GPR173	-0.556423	0.573256	0.164097	-3.39082	0.000696847
ENSG00000166450.11	protein_coding	PRTG	-0.555666	0.57369	0.164888	-3.36997	0.000751771
ENSG00000189052.6	protein_coding	CGB5	-0.552328	0.575608	0.164269	-3.36235	0.000772828
ENSG00000230730.1	antisense	AC074011.2	-0.550175	0.576849	0.163687	-3.36115	0.000776196
ENSG00000223811.1	lincRNA	RP11-437J19.1	-0.615496	0.540373	0.183291	-3.35802	0.000785022
ENSG00000137808.12	processed_transcript	RP11-809H16.2	-3.50423	0.0300698	1.04449	-3.35498	0.000793712
ENSG00000248884.1	lincRNA	CTC-537E7.3	-0.547397	0.578454	0.163199	-3.35417	0.000796023
ENSG00000260723.1	sense_intronic	RP11-165M1.2	-0.548677	0.577713	0.1637	-3.35172	0.000803099
ENSG00000258555.4	protein_coding	SPECC1L-ADORA2A	0.549417	1.73224	0.164043	3.34923	0.000810363
ENSG00000236719.2	lincRNA	OVAAL	-0.542988	0.581009	0.162587	-3.33967	0.000838772
ENSG00000165323.14	protein_coding	FAT3	-0.544525	0.580117	0.163251	-3.3355	0.000851468
ENSG00000138311.14	protein_coding	ZNF365	-0.546644	0.578889	0.164077	-3.33164	0.000863368
ENSG00000065325.11	protein_coding	GLP2R	-0.545421	0.579598	0.163733	-3.33117	0.000864823
ENSG00000176619.9	protein_coding	LMNB2	0.542729	1.7207	0.163144	3.32669	0.000878831
ENSG00000120088.13	protein_coding	CRHR1	-0.546931	0.578723	0.164471	-3.32539	0.00088296
ENSG00000225479.1	sense_intronic	PLCB1-IT1	-0.535235	0.585531	0.161064	-3.32312	0.000890168
ENSG00000140545.13	protein_coding	MFGE8	-0.547979	0.578117	0.165013	-3.32081	0.00089755
ENSG00000278727.1	lincRNA	AC000403.4	-0.541889	0.581649	0.163393	-3.31648	0.000911602
ENSG00000232325.3	lincRNA	AC093627.7	-0.545897	0.579322	0.16501	-3.30826	0.000938779
ENSG00000165694.8	protein_coding	FRMD7	-0.534642	0.585879	0.162115	-3.29791	0.000974063
ENSG00000275016.3	lincRNA	RP11-61O11.1	-0.539564	0.583002	0.163976	-3.2905	0.00100008
ENSG00000278309.1	lincRNA	RP11-102K13.5	-0.537509	0.584202	0.163736	-3.28277	0.00102793
ENSG00000221818.7	protein_coding	EBF2	-0.540955	0.582192	0.164975	-3.27901	0.00104173
ENSG00000255426.1	lincRNA	CTD-2210P24.2	-0.67823	0.507515	0.207175	-3.2737	0.00106149
ENSG00000152284.4	protein_coding	TCF7L1	-0.533415	0.586598	0.163424	-3.264	0.0010985
ENSG00000229642.1	lincRNA	AC027119.1	-0.53169	0.587611	0.162931	-3.26328	0.00110131
ENSG00000228675.1	lincRNA	AC006482.1	-0.98499	0.373443	0.301969	-3.26189	0.00110672
ENSG00000243144.5	lincRNA	RP11-115N4.1	-0.534621	0.585891	0.164031	-3.25928	0.00111697
ENSG00000266153.1	lincRNA	RP11-190I17.2	-0.768258	0.46382	0.235891	-3.25684	0.0011266
ENSG00000250411.1	lincRNA	RP11-257I8.2	-0.767894	0.463989	0.236018	-3.25354	0.00113976
ENSG00000258592.1	lincRNA	RP11-108M12.3	-0.534902	0.585727	0.164417	-3.25333	0.0011406
ENSG00000054803.3	protein_coding	CBLN4	-0.534428	0.586004	0.164459	-3.24961	0.00115564
ENSG00000261310.1	lincRNA	RP11-354I13.1	-0.639874	0.527359	0.197115	-3.24619	0.0011696
ENSG00000229821.1	antisense	RP11-567E21.3	-0.549303	0.577352	0.169324	-3.2441	0.00117824
ENSG00000257863.1	lincRNA	RP11-587P21.3	-0.573183	0.563728	0.176792	-3.24212	0.00118642
ENSG00000224116.5	antisense	INHBA-AS1	-0.531104	0.587956	0.164144	-3.23559	0.0012139
ENSG00000234626.1	antisense	RP1-149A16.12	-0.528969	0.589212	0.164188	-3.22172	0.00127424
ENSG00000249265.1	lincRNA	AC113167.2	-0.665933	0.513794	0.207145	-3.21482	0.00130525
ENSG00000112319.16	protein_coding	EYA4	-0.52662	0.590598	0.163861	-3.21383	0.00130979
ENSG00000265788.1	lincRNA	RP11-19P22.5	-0.640297	0.527136	0.199268	-3.21324	0.00131247
ENSG00000039560.12	protein_coding	RAI14	-0.527159	0.590279	0.164068	-3.21305	0.00131332
ENSG00000228623.3	lincRNA	ZNF883	-0.524696	0.591735	0.163394	-3.21123	0.00132169
ENSG00000138336.8	protein_coding	TET1	-0.527067	0.590334	0.164177	-3.21036	0.00132569
ENSG00000188986.4	protein_coding	NELFB	0.523462	1.68786	0.163633	3.199	0.00137906
ENSG00000229606.1	lincRNA	RP5-827L5.1	-0.933912	0.393013	0.292382	-3.19415	0.00140245
ENSG00000236981.1	protein_coding	OR10G9	-1.24315	0.288473	0.389219	-3.19398	0.00140328
ENSG00000140873.14	protein_coding	ADAMTS18	-0.525665	0.591162	0.164619	-3.19322	0.00140697
ENSG00000250644.2	protein_coding	RP11-295K3.1	0.527034	1.6939	0.16507	3.1928	0.00140901
ENSG00000267789.1	lincRNA	CTD-2526M8.3	-0.821914	0.43959	0.258412	-3.18063	0.00146953
ENSG00000125912.9	protein_coding	NCLN	0.518032	1.67872	0.163109	3.17599	0.00149328
ENSG00000179676.6	lincRNA	LINC00305	-0.566905	0.567278	0.178523	-3.17553	0.00149564
ENSG00000254656.1	protein_coding	RTL1	-0.518755	0.595261	0.163694	-3.16906	0.00152935
ENSG00000259887.1	lincRNA	RP11-923I11.5	-0.520982	0.593937	0.164416	-3.16868	0.00153132
ENSG00000165471.6	protein_coding	MBL2	-0.509893	0.60056	0.160928	-3.16846	0.00153249
ENSG00000188833.8	protein_coding	ENTPD8	0.518353	1.67926	0.163626	3.16792	0.00153534
ENSG00000112837.15	protein_coding	TBX18	-0.520625	0.594149	0.164417	-3.1665	0.00154285
ENSG00000215883.8	protein_coding	CYB5RL	0.519204	1.68069	0.164382	3.15853	0.00158568
ENSG00000102230.12	protein_coding	PCYT1B	-0.514699	0.597681	0.163128	-3.15517	0.00160402
ENSG00000104221.11	protein_coding	BRF2	0.512373	1.66925	0.162478	3.15349	0.00161329
ENSG00000164318.16	protein_coding	EGFLAM	-0.519543	0.594792	0.164871	-3.15121	0.00162594
ENSG00000184156.14	protein_coding	KCNQ3	-0.518735	0.595273	0.164784	-3.14798	0.00164404
ENSG00000130772.12	protein_coding	MED18	0.524367	1.68939	0.166766	3.14433	0.00166468
ENSG00000224149.1	antisense	RP11-510C10.3	-0.583156	0.558134	0.185889	-3.13712	0.00170615
ENSG00000116741.7	protein_coding	RGS2	-0.510423	0.600242	0.162805	-3.13518	0.00171752
ENSG00000259861.1	lincRNA	CTC-471C19.2	-0.986504	0.372878	0.3149	-3.13275	0.00173175
ENSG00000118523.5	protein_coding	CTGF	-0.516181	0.596795	0.16486	-3.13103	0.00174194
ENSG00000104827.12	protein_coding	CGB	-0.508096	0.60164	0.162313	-3.13034	0.00174606
ENSG00000134986.12	protein_coding	NREP	-0.512762	0.598839	0.164026	-3.12611	0.00177136
ENSG00000100401.18	protein_coding	RANGAP1	0.510137	1.66552	0.163406	3.12189	0.00179691
ENSG00000258444.1	antisense	CTD-2201G16.1	-1.21417	0.296957	0.389155	-3.12001	0.00180844
ENSG00000223469.1	lincRNA	RP11-344J7.2	-0.771613	0.462267	0.247341	-3.11963	0.00181076
ENSG00000128713.12	protein_coding	HOXD11	-0.508809	0.601211	0.163125	-3.11914	0.00181378
ENSG00000162631.17	protein_coding	NTNG1	-0.510408	0.600251	0.163806	-3.11593	0.00183367
ENSG00000236345.1	antisense	RP11-59D5__B.2	-0.513877	0.598172	0.164945	-3.11544	0.00183673
ENSG00000273123.1	antisense	RP11-9N20.3	-0.512177	0.59919	0.164581	-3.11202	0.00185815
ENSG00000153246.10	protein_coding	PLA2R1	-0.507895	0.601761	0.163213	-3.11185	0.00185921
ENSG00000205562.2	lincRNA	RP11-497E19.1	-0.509959	0.60052	0.16395	-3.11046	0.00186795
ENSG00000236858.1	lincRNA	CTA-992D9.6	-0.576509	0.561857	0.185559	-3.10687	0.00189081
ENSG00000163710.6	protein_coding	PCOLCE2	-0.508404	0.601455	0.163651	-3.10663	0.00189233
ENSG00000214216.9	protein_coding	IQCJ	-0.524126	0.592073	0.168796	-3.10508	0.0019023
ENSG00000267172.1	lincRNA	RP11-397A16.3	-0.536131	0.585008	0.172847	-3.10177	0.00192366
ENSG00000099250.16	protein_coding	NRP1	-0.509947	0.600528	0.164432	-3.10126	0.00192702
ENSG00000158816.14	protein_coding	VWA5B1	-0.502112	0.605251	0.162068	-3.09817	0.00194722
ENSG00000251226.1	lincRNA	RP11-469N6.1	-0.508676	0.601291	0.164536	-3.09157	0.00199101
ENSG00000258598.1	lincRNA	RP11-260M19.1	-0.872907	0.417736	0.282443	-3.09055	0.00199784
ENSG00000197933.11	protein_coding	ZNF823	0.504093	1.65548	0.163531	3.08256	0.00205229
ENSG00000138448.10	protein_coding	ITGAV	-0.503465	0.604432	0.16337	-3.08175	0.0020579
ENSG00000240063.1	antisense	RP11-225N10.1	0.507819	1.66166	0.164873	3.08006	0.00206957
ENSG00000133627.16	protein_coding	ACTR3B	0.502494	1.65284	0.163207	3.07887	0.00207788
ENSG00000166971.15	protein_coding	AKTIP	-0.501749	0.605471	0.163037	-3.07752	0.00208731
ENSG00000241945.6	protein_coding	PWP2	-0.5064	0.602661	0.164666	-3.07531	0.00210284
ENSG00000235431.1	lincRNA	AC006373.1	-0.579485	0.560187	0.188477	-3.07457	0.00210804
ENSG00000227363.1	lincRNA	AC019172.2	-0.503984	0.604119	0.16399	-3.07325	0.00211739
ENSG00000184408.8	protein_coding	KCND2	-0.50226	0.605162	0.163514	-3.07166	0.00212874
ENSG00000184258.6	protein_coding	CDR1	-0.50221	0.605192	0.163585	-3.07002	0.00214046
ENSG00000215881.3	lincRNA	RP11-65D24.1	-0.739364	0.477418	0.240868	-3.06957	0.00214364
ENSG00000152661.7	protein_coding	GJA1	-0.500172	0.606426	0.163292	-3.06306	0.00219088
ENSG00000279526.1	TEC	AC011239.2	-0.500226	0.606393	0.163436	-3.06068	0.00220837
ENSG00000188153.11	protein_coding	COL4A5	-0.5002	0.606409	0.16348	-3.0597	0.00221555
ENSG00000215112.6	lincRNA	FAM74A1	-0.835537	0.433641	0.273699	-3.05275	0.00226752
ENSG00000255472.1	antisense	RP11-998D10.1	-3.14709	0.0429771	1.0312	-3.05188	0.00227416
ENSG00000229382.1	lincRNA	BX322557.13	-0.551597	0.576029	0.181125	-3.0454	0.00232369
ENSG00000117480.14	protein_coding	FAAH	0.496493	1.64295	0.163055	3.04495	0.00232719
ENSG00000229847.7	antisense	EMX2OS	-0.498001	0.607744	0.16363	-3.04345	0.00233882
ENSG00000264424.1	protein_coding	MYH4	-0.496823	0.60846	0.163245	-3.04342	0.00233902
ENSG00000224127.1	antisense	RP11-510C10.2	-0.490671	0.612215	0.16132	-3.04159	0.0023533
ENSG00000240449.1	antisense	RP4-584D14.5	0.494533	1.63973	0.162663	3.04024	0.00236391
ENSG00000183605.15	protein_coding	SFXN4	0.497208	1.64413	0.163614	3.03892	0.00237427
ENSG00000242486.1	lincRNA	RP1-104O17.2	-1.11706	0.327239	0.367878	-3.03651	0.00239335
ENSG00000125968.8	protein_coding	ID1	0.499371	1.64768	0.164596	3.03392	0.00241401
ENSG00000230479.1	antisense	AP000695.6	-0.49956	0.606797	0.164663	-3.03383	0.00241471
ENSG00000259906.1	lincRNA	RP11-932O9.4	-0.7654	0.465148	0.252659	-3.02938	0.00245053
ENSG00000109113.16	protein_coding	RAB34	-0.497217	0.608221	0.164216	-3.02782	0.00246323
ENSG00000279084.1	protein_coding	FKSG66	-0.518934	0.595155	0.171615	-3.02383	0.00249596
ENSG00000173928.2	protein_coding	SWSAP1	0.500545	1.64962	0.165621	3.02223	0.00250919
ENSG00000100934.13	protein_coding	SEC23A	-0.492683	0.610985	0.163162	-3.0196	0.00253111
ENSG00000203661.3	protein_coding	OR2T5	-0.990727	0.371307	0.328443	-3.01644	0.00255765
ENSG00000181284.2	protein_coding	TMEM102	0.493029	1.63727	0.163678	3.0122	0.00259364
ENSG00000230687.1	lincRNA	RP5-1114G22.2	-0.879982	0.41479	0.292298	-3.01056	0.00260763
ENSG00000184274.3	lincRNA	LINC00315	-0.491723	0.611572	0.163393	-3.00946	0.00261714
ENSG00000206129.3	lincRNA	CTD-2008L17.2	-0.491714	0.611577	0.163393	-3.0094	0.00261765
ENSG00000226813.2	lincRNA	AC114813.1	-0.620781	0.537524	0.206322	-3.0088	0.00262284
ENSG00000141858.10	protein_coding	SAMD1	0.492441	1.63631	0.164047	3.00184	0.00268357
ENSG00000227090.1	lincRNA	AP000402.3	-0.668904	0.51227	0.222924	-3.00059	0.00269453
ENSG00000259761.1	lincRNA	RP11-138H10.2	-0.50357	0.604369	0.16817	-2.9944	0.00274983
ENSG00000279454.1	TEC	RP11-178H8.1	-0.538839	0.583425	0.180057	-2.99261	0.00276606
ENSG00000132329.9	protein_coding	RAMP1	-0.485501	0.615389	0.162441	-2.98878	0.00280094
ENSG00000186710.10	protein_coding	CCDC42B	0.489423	1.63137	0.163907	2.98599	0.00282665
ENSG00000253644.1	lincRNA	KB-1930G5.3	-0.633774	0.530585	0.212749	-2.97898	0.00289211
ENSG00000169302.13	protein_coding	STK32A	-0.483732	0.616479	0.162402	-2.97861	0.00289555
ENSG00000266962.2	antisense	RP11-400F19.6	0.485473	1.62494	0.163105	2.97645	0.00291611
ENSG00000119392.13	protein_coding	GLE1	0.484759	1.62378	0.162902	2.97578	0.00292245
ENSG00000204092.2	lincRNA	LINC00951	-0.584792	0.557222	0.196946	-2.9693	0.00298475
ENSG00000170214.3	protein_coding	ADRA1B	-0.485431	0.615432	0.163553	-2.96804	0.00299708
ENSG00000257219.4	lincRNA	RP11-54A9.1	-0.485169	0.615593	0.163548	-2.96652	0.00301188
ENSG00000258115.1	antisense	RP11-89M22.3	-0.486398	0.614837	0.164023	-2.96542	0.00302268
ENSG00000156535.12	protein_coding	CD109	-0.483293	0.616749	0.163204	-2.96128	0.00306368
ENSG00000113361.11	protein_coding	CDH6	-0.48718	0.614356	0.164596	-2.95986	0.0030778
ENSG00000085662.12	protein_coding	AKR1B1	-0.482611	0.61717	0.163075	-2.95943	0.00308204
ENSG00000255406.1	lincRNA	RP11-713P17.5	-0.682816	0.505192	0.230931	-2.9568	0.00310855
ENSG00000048342.14	protein_coding	CC2D2A	-0.482732	0.617095	0.163267	-2.95671	0.00310942
ENSG00000250431.1	antisense	RP13-577H12.2	-0.745858	0.474327	0.252321	-2.95599	0.0031167
ENSG00000228141.5	lincRNA	AC105339.1	0.485905	1.62565	0.164498	2.95387	0.00313816
ENSG00000121207.10	protein_coding	LRAT	-0.48176	0.617696	0.163098	-2.9538	0.00313889
ENSG00000166068.11	protein_coding	SPRED1	-0.483541	0.616596	0.163947	-2.94938	0.00318414
ENSG00000227602.1	sense_intronic	RP3-445N2.1	-0.479806	0.618903	0.1627	-2.94903	0.00318778
ENSG00000095713.12	protein_coding	CRTAC1	-0.481839	0.617647	0.163422	-2.94843	0.00319389
ENSG00000253930.1	antisense	RP11-1149O23.2	0.485089	1.62432	0.164716	2.945	0.00322955
ENSG00000139117.12	protein_coding	CPNE8	-0.480951	0.618195	0.163416	-2.9431	0.00324939
ENSG00000139926.14	protein_coding	FRMD6	-0.480141	0.618696	0.163172	-2.94254	0.00325529
ENSG00000225226.1	lincRNA	AC007250.4	-0.525927	0.591007	0.178839	-2.94078	0.00327383
ENSG00000228296.1	lincRNA	TTTY4C	-3.02029	0.0487869	1.02775	-2.93876	0.00329532
ENSG00000186684.11	protein_coding	CYP27C1	-0.480159	0.618685	0.163436	-2.93791	0.00330435
ENSG00000155886.10	protein_coding	SLC24A2	-0.478286	0.619845	0.162996	-2.93435	0.00334251
ENSG00000238004.1	lincRNA	AC009227.3	-0.777087	0.459743	0.264951	-2.93295	0.00335758
ENSG00000235052.1	lincRNA	RP1-150O5.3	0.480865	1.61747	0.164333	2.92617	0.00343168
ENSG00000279803.1	TEC	RP11-407G23.5	-0.477617	0.62026	0.163274	-2.92525	0.00344179
ENSG00000224702.1	antisense	RP11-38C18.2	-0.594976	0.551576	0.203526	-2.92334	0.00346298
ENSG00000165078.10	protein_coding	CPA6	-0.476849	0.620736	0.163123	-2.92324	0.00346408
ENSG00000168350.7	protein_coding	DEGS2	0.480504	1.61689	0.164375	2.92322	0.00346433
ENSG00000183640.5	protein_coding	KRTAP8-1	-0.674142	0.509593	0.23064	-2.92292	0.00346766
ENSG00000214022.10	protein_coding	REPIN1	0.47673	1.6108	0.163134	2.92231	0.00347445
ENSG00000107331.15	protein_coding	ABCA2	0.475228	1.60838	0.162631	2.92213	0.00347648
ENSG00000147257.12	protein_coding	GPC3	-0.477542	0.620307	0.163439	-2.92183	0.0034798
ENSG00000100583.4	protein_coding	SAMD15	-0.476741	0.620803	0.163209	-2.92105	0.00348857
ENSG00000256514.1	protein_coding	AP003419.11	-0.496411	0.608712	0.170001	-2.92005	0.0034998
ENSG00000132703.3	protein_coding	APCS	-0.622409	0.53665	0.213201	-2.91935	0.00350758
ENSG00000272519.1	lincRNA	RP11-105N14.2	-0.493362	0.61057	0.169016	-2.91902	0.00351135
ENSG00000232028.1	lincRNA	AC007391.2	-0.474277	0.622335	0.162535	-2.918	0.00352282
ENSG00000164946.18	protein_coding	FREM1	-0.475196	0.621763	0.162886	-2.91735	0.00353022
ENSG00000131171.11	protein_coding	SH3BGRL	-0.473614	0.622747	0.162573	-2.91324	0.00357701
ENSG00000243978.7	protein_coding	RGAG1	-0.476524	0.620938	0.163682	-2.91127	0.00359964
ENSG00000234730.1	lincRNA	AF241725.4	-0.792341	0.452784	0.272174	-2.91116	0.00360091
ENSG00000267337.1	lincRNA	LINC01478	-0.476871	0.620723	0.163908	-2.90937	0.00362153
ENSG00000171502.13	protein_coding	COL24A1	-0.47359	0.622763	0.162858	-2.90799	0.00363766
ENSG00000106799.11	protein_coding	TGFBR1	-0.475551	0.621543	0.163658	-2.90576	0.0036636
ENSG00000258364.1	lincRNA	RP11-536C10.16	-0.999739	0.367976	0.344304	-2.90365	0.00368837
ENSG00000145781.7	protein_coding	COMMD10	-0.472161	0.623653	0.162734	-2.90142	0.00371472
ENSG00000251003.6	processed_transcript	ZFPM2-AS1	-0.471942	0.62379	0.162693	-2.90082	0.00372193
ENSG00000251085.1	lincRNA	RP11-893F2.6	-0.466661	0.627092	0.16128	-2.89348	0.00380995
ENSG00000233482.1	antisense	RP11-78O9.1	-0.694903	0.499123	0.240168	-2.89341	0.00381087
ENSG00000227386.1	lincRNA	AC091705.1	-0.681931	0.50564	0.235716	-2.89302	0.00381557
ENSG00000147872.8	protein_coding	PLIN2	-0.471158	0.624279	0.16288	-2.89268	0.00381974
ENSG00000278052.1	lincRNA	RP11-379L18.3	-0.765287	0.4652	0.264823	-2.88981	0.0038548
ENSG00000234829.3	protein_coding	IFNA17	-0.710388	0.491453	0.24601	-2.88764	0.00388142
ENSG00000176903.4	protein_coding	PNMA1	-0.471358	0.624154	0.163255	-2.88725	0.0038863
ENSG00000187243.15	protein_coding	MAGED4B	-0.471275	0.624206	0.163234	-2.88712	0.00388788
ENSG00000224189.5	antisense	HAGLR	-0.471442	0.624101	0.16331	-2.8868	0.00389187
ENSG00000236871.5	lincRNA	LINC00106	0.471227	1.60196	0.16327	2.88618	0.00389946
ENSG00000274654.1	sense_intronic	CTD-3247H4.2	-0.469079	0.625578	0.162551	-2.88573	0.00390502
ENSG00000248719.1	antisense	RP11-377G16.2	-0.469279	0.625453	0.162679	-2.8847	0.00391791
ENSG00000244694.6	protein_coding	PTCHD4	-0.470613	0.624619	0.163326	-2.88143	0.00395872
ENSG00000116830.10	protein_coding	TTF2	0.468202	1.59712	0.16249	2.88142	0.00395893
ENSG00000099998.16	protein_coding	GGT5	-0.471962	0.623777	0.164007	-2.87769	0.00400595
ENSG00000206104.2	protein_coding	KRTAP20-3	-0.741552	0.476374	0.257831	-2.87612	0.00402598
ENSG00000130175.8	protein_coding	PRKCSH	0.466487	1.59438	0.162465	2.87131	0.00408771
ENSG00000234497.4	antisense	ERICH3-AS1	-0.462139	0.629935	0.161005	-2.87034	0.00410026
ENSG00000160349.8	protein_coding	LCN1	-0.469674	0.625206	0.16373	-2.86858	0.00412322
ENSG00000169953.11	protein_coding	HSFY2	-0.463142	0.629303	0.161467	-2.86834	0.00412635
ENSG00000159167.10	protein_coding	STC1	-0.470374	0.624769	0.16409	-2.86656	0.00414964
ENSG00000149380.10	protein_coding	P4HA3	-0.469444	0.62535	0.163791	-2.86612	0.0041554
ENSG00000279156.1	TEC	RP4-646P19.1	-0.943593	0.389227	0.329495	-2.86375	0.00418656
ENSG00000264598.1	sense_intronic	RP1-29G21.1	-0.738197	0.477975	0.257936	-2.86193	0.00421065
ENSG00000233620.4	antisense	RP11-22M7.2	-0.662186	0.515723	0.231383	-2.86187	0.00421155
ENSG00000164743.4	protein_coding	C8orf48	-0.465621	0.627745	0.162758	-2.86082	0.00422546
ENSG00000067445.19	protein_coding	TRO	-0.466048	0.627477	0.162995	-2.85927	0.00424614
ENSG00000249710.1	antisense	RP11-588P8.1	-0.598678	0.549538	0.209407	-2.85892	0.00425088
ENSG00000174292.11	protein_coding	TNK1	0.46474	1.5916	0.162577	2.85859	0.0042553
ENSG00000144031.10	protein_coding	ANKRD53	-0.465629	0.62774	0.162995	-2.85671	0.0042806
ENSG00000151617.14	protein_coding	EDNRA	-0.466188	0.627389	0.163208	-2.8564	0.00428473
ENSG00000258294.4	processed_transcript	RP11-314D7.1	-0.475773	0.621404	0.166719	-2.85374	0.00432083
ENSG00000006715.14	protein_coding	VPS41	-0.466739	0.627044	0.163583	-2.85322	0.00432792
ENSG00000261538.1	sense_overlapping	RP11-3M1.1	-0.533881	0.586325	0.187207	-2.85182	0.00434693
ENSG00000248458.2	antisense	RP4-598P13.1	-0.466552	0.627161	0.163746	-2.84925	0.0043822
ENSG00000213934.5	protein_coding	HBG1	-0.614479	0.540922	0.215709	-2.84865	0.00439052
ENSG00000129173.11	protein_coding	E2F8	0.462497	1.58803	0.162503	2.84609	0.00442595
ENSG00000253363.4	lincRNA	RP11-962G15.1	-0.460755	0.630807	0.161908	-2.84579	0.00443019
ENSG00000112531.15	protein_coding	QKI	-0.464063	0.628724	0.163101	-2.84524	0.00443773
ENSG00000140743.6	protein_coding	CDR2	-0.466185	0.627391	0.163922	-2.84395	0.00445584
ENSG00000235172.6	lincRNA	LINC01366	-0.464197	0.628639	0.163355	-2.84165	0.00448814
ENSG00000227467.3	lincRNA	LINC01537	-0.460763	0.630802	0.162229	-2.84021	0.00450841
ENSG00000236064.1	antisense	RP6-191P20.4	-0.462891	0.629461	0.163047	-2.839	0.00452548
ENSG00000255026.1	antisense	RP11-326C3.2	0.461635	1.58667	0.162633	2.83851	0.00453254
ENSG00000182087.11	protein_coding	TMEM259	0.461956	1.58718	0.16276	2.83826	0.00453597
ENSG00000279338.1	sense_overlapping	RP1-309I22.2	-0.464305	0.628572	0.163795	-2.83467	0.00458737
ENSG00000268401.1	lincRNA	CTC-344H19.4	0.46509	1.59216	0.1641	2.83419	0.00459424
ENSG00000198734.9	protein_coding	F5	-0.461535	0.630315	0.162852	-2.83408	0.00459585
ENSG00000121060.13	protein_coding	TRIM25	0.462329	1.58777	0.163175	2.83333	0.00460662
ENSG00000153071.13	protein_coding	DAB2	-0.464822	0.628247	0.164056	-2.83331	0.00460689
ENSG00000174325.4	protein_coding	DIRC1	-0.462782	0.62953	0.163382	-2.83251	0.00461844
ENSG00000181518.3	protein_coding	OR8D4	-0.483296	0.616747	0.170657	-2.83198	0.00462614
ENSG00000250241.4	lincRNA	RP11-9G1.3	-0.462342	0.629807	0.163322	-2.83087	0.00464218
ENSG00000175445.13	protein_coding	LPL	-0.464144	0.628673	0.164097	-2.82847	0.00467712
ENSG00000226206.1	lincRNA	RP5-1050E16.2	-0.500804	0.606043	0.177407	-2.82291	0.00475902
ENSG00000007908.14	protein_coding	SELE	-0.463999	0.628764	0.164436	-2.82176	0.00477615
ENSG00000205090.7	protein_coding	TMEM240	-0.460854	0.630745	0.163326	-2.82169	0.00477716
ENSG00000165476.11	protein_coding	REEP3	-0.458896	0.631981	0.16265	-2.82138	0.0047818
ENSG00000235446.1	lincRNA	RP11-74K19.1	-0.888659	0.411207	0.315296	-2.81849	0.00482496
ENSG00000087995.14	protein_coding	METTL2A	0.457637	1.58034	0.162391	2.81812	0.00483051
ENSG00000228658.1	lincRNA	RP11-791O21.5	-0.590449	0.554078	0.209558	-2.8176	0.00483843
ENSG00000234696.1	antisense	GPR50-AS1	-0.532238	0.587289	0.18918	-2.8134	0.00490208
ENSG00000082684.13	protein_coding	SEMA5B	-0.460716	0.630832	0.163766	-2.81327	0.0049041
ENSG00000049192.13	protein_coding	ADAMTS6	-0.458372	0.632312	0.162987	-2.81232	0.00491859
ENSG00000280777.1	non_coding	HYMAI	-0.459129	0.631834	0.16327	-2.81209	0.00492206
ENSG00000197445.2	lincRNA	C16orf47	-0.45952	0.631587	0.163492	-2.81065	0.00494412
ENSG00000177469.12	protein_coding	PTRF	-0.459039	0.631891	0.163362	-2.80995	0.00495494
ENSG00000177595.16	protein_coding	PIDD1	0.457941	1.58082	0.162999	2.80947	0.00496225
ENSG00000123360.10	protein_coding	PDE1B	-0.457165	0.633076	0.16285	-2.80728	0.00499612
ENSG00000198863.6	protein_coding	RUNDC1	0.45543	1.57685	0.162317	2.8058	0.00501915
ENSG00000107281.8	protein_coding	NPDC1	0.457394	1.57995	0.163045	2.80532	0.00502668
ENSG00000253837.1	processed_transcript	RP11-177H13.2	-0.45578	0.633953	0.162558	-2.8038	0.00505038
ENSG00000258451.1	antisense	RP11-903H12.3	-0.458823	0.632027	0.163758	-2.80184	0.00508121
ENSG00000265163.1	lincRNA	CDRT8	-0.661537	0.516057	0.236144	-2.80142	0.00508787
ENSG00000165379.12	protein_coding	LRFN5	-0.457152	0.633084	0.1632	-2.80117	0.00509172
ENSG00000152104.10	protein_coding	PTPN14	-0.454785	0.634584	0.162388	-2.80061	0.00510057
ENSG00000251257.2	antisense	CTD-2263F21.1	-0.455624	0.634052	0.162759	-2.79937	0.00512025
ENSG00000102935.10	protein_coding	ZNF423	-0.455501	0.63413	0.162718	-2.79933	0.00512095
ENSG00000249835.2	antisense	VCAN-AS1	-0.462252	0.629863	0.165165	-2.79873	0.00513045
ENSG00000236318.1	lincRNA	AC019117.1	-0.45491	0.634505	0.162571	-2.79823	0.00513835
ENSG00000131016.15	protein_coding	AKAP12	-0.456835	0.633285	0.163269	-2.79804	0.00514135
ENSG00000147439.10	protein_coding	BIN3	0.458342	1.58145	0.16381	2.79802	0.00514172
ENSG00000105298.12	protein_coding	CACTIN	0.454611	1.57556	0.162495	2.79769	0.0051469
ENSG00000254293.1	lincRNA	CTB-158E9.1	-0.496128	0.608883	0.177443	-2.79599	0.00517409
ENSG00000118733.15	protein_coding	OLFM3	-0.455406	0.63419	0.162899	-2.79563	0.00517989
ENSG00000261051.1	sense_overlapping	RP11-274H2.5	-0.455444	0.634166	0.162925	-2.79541	0.00518333
ENSG00000280104.1	TEC	CTB-3M24.2	-0.585253	0.556965	0.209424	-2.79458	0.00519667
ENSG00000223403.3	lincRNA	MEG9	-0.454558	0.634729	0.162726	-2.7934	0.00521578
ENSG00000236230.1	lincRNA	RP11-400N13.1	-0.454652	0.634669	0.162776	-2.79312	0.00522028
ENSG00000010932.14	protein_coding	FMO1	-0.456592	0.633439	0.163532	-2.79207	0.00523723
ENSG00000118200.13	protein_coding	CAMSAP2	-0.454441	0.634802	0.162815	-2.79115	0.00525211
ENSG00000228876.1	lincRNA	AC010745.2	-0.484069	0.616271	0.173486	-2.79024	0.00526691
ENSG00000158164.6	protein_coding	TMSB15A	-0.456732	0.63335	0.1637	-2.79006	0.00526988
ENSG00000103852.11	protein_coding	TTC23	-0.453947	0.635117	0.162741	-2.78938	0.00528089
ENSG00000101200.5	protein_coding	AVP	-0.451924	0.636403	0.162066	-2.78852	0.00529502
ENSG00000106823.11	protein_coding	ECM2	-0.454789	0.634582	0.163155	-2.78747	0.00531209
ENSG00000268231.1	sense_intronic	CTD-2560K21.6	-0.462085	0.629969	0.165781	-2.78732	0.0053146
ENSG00000259106.1	antisense	RP11-242P2.2	-0.463169	0.629286	0.166181	-2.78714	0.00531756
ENSG00000235699.2	lincRNA	CXorf51B	-1.63298	0.195347	0.58601	-2.7866	0.00532634
ENSG00000229414.2	antisense	KCNQ1-AS1	-0.454935	0.634489	0.163297	-2.78594	0.00533732
ENSG00000100151.14	protein_coding	PICK1	0.456068	1.57786	0.163732	2.78545	0.00534533
ENSG00000100092.19	protein_coding	SH3BP1	0.454612	1.57556	0.163218	2.78531	0.00534766
ENSG00000259061.1	lincRNA	RP11-736P16.1	-0.699591	0.496788	0.251353	-2.7833	0.00538092
ENSG00000272856.1	lincRNA	RP11-710E1.2	-0.452934	0.63576	0.162742	-2.78314	0.00538363
ENSG00000198961.8	protein_coding	PJA2	-0.45658	0.633446	0.164084	-2.7826	0.00539251
ENSG00000280107.1	TEC	AL022393.9	-0.451935	0.636396	0.162486	-2.78137	0.00541297
ENSG00000139915.17	protein_coding	MDGA2	-0.452714	0.6359	0.162789	-2.78099	0.00541939
ENSG00000169683.6	protein_coding	LRRC45	0.450309	1.5688	0.161925	2.78097	0.00541967
ENSG00000277450.1	sense_intronic	CTB-96E2.10	-0.453109	0.635649	0.163012	-2.77961	0.00544248
ENSG00000117122.12	protein_coding	MFAP2	-0.455946	0.633848	0.164044	-2.77941	0.00544585
ENSG00000170852.9	protein_coding	KBTBD2	-0.456186	0.633696	0.164187	-2.77846	0.00546177
ENSG00000137801.10	protein_coding	THBS1	-0.454557	0.634729	0.163615	-2.77821	0.00546587
ENSG00000183255.10	protein_coding	PTTG1IP	-0.453818	0.635198	0.163392	-2.77749	0.0054781
ENSG00000255102.1	lincRNA	RP11-164N3.2	-0.734695	0.479652	0.264572	-2.77692	0.00548768
ENSG00000234471.1	lincRNA	AC147651.1	-0.451522	0.636658	0.162736	-2.77456	0.00552761
ENSG00000181896.10	protein_coding	ZNF101	0.453387	1.57363	0.163469	2.77355	0.00554491
ENSG00000280725.1	lincRNA	LINC00251	-0.524997	0.591557	0.18929	-2.77351	0.00554556
ENSG00000236151.1	lincRNA	RP5-1100I6.1	-0.871522	0.418315	0.314289	-2.77299	0.00555437
ENSG00000227364.1	lincRNA	AC018685.2	-0.653255	0.520349	0.235588	-2.77287	0.00555638
ENSG00000212724.3	protein_coding	KRTAP2-3	-0.449677	0.637834	0.16238	-2.76929	0.00561778
ENSG00000238277.1	lincRNA	AC068483.1	-0.653075	0.520443	0.235885	-2.76862	0.00562947
ENSG00000278621.1	antisense	CTD-2033D15.3	-0.449239	0.638114	0.162387	-2.76647	0.00566661
ENSG00000226798.1	lincRNA	RP11-289F5.1	-0.496655	0.608563	0.179564	-2.76589	0.00567672
ENSG00000158560.13	protein_coding	DYNC1I1	-0.450465	0.637332	0.162967	-2.76415	0.00570716
ENSG00000224812.2	antisense	TMEM72-AS1	-0.44893	0.638311	0.162417	-2.76405	0.00570886
ENSG00000183054.10	protein_coding	RGPD6	-0.448134	0.638819	0.162166	-2.76343	0.00571978
ENSG00000257985.1	antisense	RP1-228P16.4	-0.451221	0.63685	0.163323	-2.76274	0.00573179
ENSG00000141854.6	protein_coding	CTB-55O6.8	0.448731	1.56632	0.162465	2.76202	0.00574457
ENSG00000173705.7	protein_coding	SUSD5	-0.451648	0.636578	0.16358	-2.76102	0.00576215
ENSG00000157423.16	protein_coding	HYDIN	-0.448433	0.638628	0.162454	-2.76038	0.0057735
ENSG00000084234.15	protein_coding	APLP2	-0.450428	0.637355	0.163182	-2.76027	0.00577531
ENSG00000237954.6	lincRNA	RP11-14O19.2	-0.532776	0.586973	0.193068	-2.75952	0.00578862
ENSG00000235478.3	lincRNA	AC006946.15	0.450255	1.56871	0.163197	2.75896	0.00579855
ENSG00000229928.1	lincRNA	LINC00400	-0.62525	0.535128	0.226658	-2.75856	0.0058056
ENSG00000018236.13	protein_coding	CNTN1	-0.450087	0.637573	0.16318	-2.75823	0.00581155
ENSG00000139910.18	protein_coding	NOVA1	-0.448683	0.638468	0.162725	-2.75731	0.00582793
ENSG00000197301.6	antisense	RP11-366L20.2	-0.452773	0.635862	0.164286	-2.756	0.00585129
ENSG00000259792.1	antisense	RP11-114H24.6	-0.449359	0.638037	0.163128	-2.75464	0.00587571
ENSG00000112769.17	protein_coding	LAMA4	-0.449513	0.637939	0.163226	-2.75393	0.00588837
ENSG00000077463.13	protein_coding	SIRT6	0.448995	1.56674	0.163052	2.75369	0.0058928
ENSG00000004846.15	protein_coding	ABCB5	-0.45036	0.637399	0.163672	-2.7516	0.00593053
ENSG00000148488.14	protein_coding	ST8SIA6	-0.44834	0.638688	0.162974	-2.75099	0.0059415
ENSG00000111344.10	protein_coding	RASAL1	0.448338	1.56571	0.162991	2.7507	0.00594685
ENSG00000123384.12	protein_coding	LRP1	-0.447752	0.639063	0.162781	-2.75065	0.00594778
ENSG00000251664.3	protein_coding	PCDHA12	-0.450016	0.637618	0.163613	-2.75049	0.00595066
ENSG00000225096.1	lincRNA	XXbac-BPG55C20.7	-0.449927	0.637675	0.163586	-2.7504	0.00595231
ENSG00000274652.1	lincRNA	RP11-457D13.4	-0.801489	0.44866	0.291419	-2.7503	0.0059541
ENSG00000140367.10	protein_coding	UBE2Q2	-0.447569	0.63918	0.162771	-2.74968	0.00596535
ENSG00000124788.16	protein_coding	ATXN1	-0.447158	0.639443	0.16271	-2.7482	0.00599239
ENSG00000196376.9	protein_coding	SLC35F1	-0.447375	0.639304	0.162795	-2.74808	0.00599456
ENSG00000196368.4	protein_coding	NUDT11	-0.448105	0.638837	0.163071	-2.74791	0.00599757
ENSG00000134259.3	protein_coding	NGF	-0.44704	0.639518	0.16288	-2.74459	0.00605858
ENSG00000124216.3	protein_coding	SNAI1	-0.447824	0.639017	0.163204	-2.74395	0.00607041
ENSG00000263146.2	lincRNA	RP11-849I19.1	-0.497843	0.607841	0.181642	-2.7408	0.00612904
ENSG00000105401.5	protein_coding	CDC37	0.447975	1.56514	0.163671	2.73704	0.00619955
ENSG00000253985.1	lincRNA	RP11-136K7.3	-0.635789	0.529518	0.2323	-2.73693	0.00620155
ENSG00000260922.1	antisense	RP11-538I12.3	-0.445619	0.640428	0.16285	-2.73638	0.0062119
ENSG00000113721.12	protein_coding	PDGFRB	-0.447916	0.638959	0.163925	-2.73245	0.00628658
ENSG00000230838.1	lincRNA	AC093850.2	-0.446171	0.640074	0.163319	-2.73191	0.00629692
ENSG00000230918.1	antisense	AC008063.2	-0.450423	0.637358	0.164909	-2.73134	0.0063078
ENSG00000197403.3	protein_coding	OR6N1	-0.570907	0.565013	0.209062	-2.7308	0.00631803
ENSG00000246430.5	lincRNA	LINC00968	-0.446571	0.639819	0.163536	-2.73071	0.00631979
ENSG00000105127.7	protein_coding	AKAP8	0.442692	1.55689	0.162155	2.73005	0.00633241
ENSG00000162923.13	protein_coding	WDR26	-0.447613	0.639152	0.16402	-2.72902	0.0063523
ENSG00000256071.1	antisense	RP11-465L8.1	-0.479116	0.61933	0.175601	-2.72844	0.00636346
ENSG00000260857.2	lincRNA	RP11-80F22.15	-0.556497	0.573213	0.204058	-2.72716	0.00638824
ENSG00000138180.14	protein_coding	CEP55	0.442811	1.55708	0.16239	2.72684	0.0063944
ENSG00000249618.4	lincRNA	RP11-422J15.1	-0.447201	0.639415	0.164011	-2.72665	0.00639812
ENSG00000171794.3	protein_coding	UTF1	-0.44537	0.640587	0.163374	-2.72608	0.00640921
ENSG00000131759.16	protein_coding	RARA	-0.443589	0.641729	0.162732	-2.72589	0.00641286
ENSG00000231170.4	antisense	AC002451.3	-0.441605	0.643004	0.162189	-2.72277	0.00647365
ENSG00000259417.2	lincRNA	LINC01314	-0.442554	0.642393	0.162734	-2.7195	0.00653805
ENSG00000277541.1	antisense	ZNF630-AS1	-0.442774	0.642252	0.162909	-2.71793	0.00656921
ENSG00000254160.1	lincRNA	CTD-2281E23.3	-0.893091	0.409388	0.328675	-2.71725	0.00658271
ENSG00000271200.1	lincRNA	RP11-430G17.3	0.442764	1.557	0.163033	2.7158	0.00661164
ENSG00000275620.1	antisense	FLJ16779	-0.441162	0.643289	0.162533	-2.7143	0.00664167
ENSG00000215196.4	antisense	AC091878.1	-0.44399	0.641472	0.163597	-2.71392	0.00664916
ENSG00000071054.14	protein_coding	MAP4K4	-0.440706	0.643582	0.162474	-2.71247	0.00667846
ENSG00000251649.1	lincRNA	RP11-318I4.1	-0.987928	0.372347	0.364248	-2.71224	0.00668294
ENSG00000133275.14	protein_coding	CSNK1G2	0.439856	1.55248	0.162263	2.71076	0.00671282
ENSG00000232524.1	antisense	RP11-332K15.1	-0.443105	0.64204	0.163483	-2.7104	0.00672016
ENSG00000255523.1	antisense	RP11-780O24.2	-0.60558	0.545758	0.223545	-2.70898	0.00674897
ENSG00000170891.9	protein_coding	CYTL1	-0.440997	0.643395	0.162807	-2.7087	0.0067547
ENSG00000187701.3	protein_coding	OR2T27	-0.817106	0.441708	0.301748	-2.7079	0.00677097
ENSG00000242385.1	antisense	LINC00901	-0.626354	0.534537	0.231352	-2.70737	0.00678195
ENSG00000164484.10	protein_coding	TMEM200A	-0.442165	0.642644	0.163447	-2.70526	0.00682517
ENSG00000144278.13	protein_coding	GALNT13	-0.439693	0.644234	0.162572	-2.70461	0.00683847
ENSG00000137473.16	protein_coding	TTC29	-0.438953	0.644711	0.162449	-2.7021	0.00689038
ENSG00000263745.4	lincRNA	RP11-161I6.2	-0.439896	0.644103	0.162809	-2.70191	0.00689428
ENSG00000117154.10	protein_coding	IGSF21	-0.442357	0.64252	0.163794	-2.7007	0.00691943
ENSG00000262061.4	processed_transcript	RP11-1260E13.4	-0.438322	0.645118	0.162366	-2.6996	0.00694227
ENSG00000240476.1	lincRNA	LINC00973	-0.43769	0.645526	0.162201	-2.69844	0.00696655
ENSG00000067798.12	protein_coding	NAV3	-0.439535	0.644336	0.162939	-2.69755	0.00698518
ENSG00000175356.11	protein_coding	SCUBE2	-0.438243	0.645169	0.162527	-2.69643	0.00700865
ENSG00000279143.1	TEC	AC139099.7	-0.46328	0.629216	0.171817	-2.69637	0.00701006
ENSG00000233427.1	antisense	RP1-212P9.3	-0.438632	0.644918	0.162748	-2.69515	0.00703566
ENSG00000259759.1	lincRNA	RP11-324D17.2	-0.485503	0.615387	0.180268	-2.69324	0.00707618
ENSG00000170276.5	protein_coding	HSPB2	-0.437694	0.645523	0.162523	-2.69312	0.00707864
ENSG00000178567.7	protein_coding	EPM2AIP1	-0.436952	0.646002	0.162253	-2.69302	0.00708073
ENSG00000152952.10	protein_coding	PLOD2	-0.43838	0.645081	0.162803	-2.6927	0.00708765
ENSG00000038427.14	protein_coding	VCAN	-0.441332	0.643179	0.163903	-2.69264	0.00708883
ENSG00000164128.5	protein_coding	NPY1R	-0.437703	0.645517	0.162575	-2.69232	0.00709566
ENSG00000267640.4	lincRNA	CTD-2554C21.2	-0.438436	0.645044	0.162963	-2.6904	0.00713667
ENSG00000184304.13	protein_coding	PRKD1	-0.438517	0.644992	0.163101	-2.68863	0.00717453
ENSG00000144591.16	protein_coding	GMPPA	0.438824	1.55088	0.163294	2.68733	0.00720266
ENSG00000171873.7	protein_coding	ADRA1D	-0.438799	0.64481	0.163295	-2.68716	0.00720626
ENSG00000171495.15	protein_coding	MROH2B	-0.436388	0.646367	0.162417	-2.68683	0.00721335
ENSG00000175213.2	protein_coding	ZNF408	0.438209	1.54993	0.163129	2.68626	0.00722562
ENSG00000151388.9	protein_coding	ADAMTS12	-0.438673	0.644892	0.163333	-2.68576	0.00723646
ENSG00000279547.1	protein_coding	AC009491.1	-0.981044	0.374919	0.36572	-2.6825	0.00730735
ENSG00000249158.5	protein_coding	PCDHA11	-0.438275	0.645149	0.163398	-2.68225	0.00731283
ENSG00000064961.17	protein_coding	HMG20B	0.439172	1.55142	0.163753	2.68192	0.00732007
ENSG00000119630.12	protein_coding	PGF	-0.441194	0.643268	0.164519	-2.68172	0.00732448
ENSG00000225937.1	antisense	PCA3	-0.435988	0.646625	0.162579	-2.68171	0.00732477
ENSG00000185737.11	protein_coding	NRG3	-0.436383	0.64637	0.162781	-2.68079	0.00734477
ENSG00000005471.14	protein_coding	ABCB4	-0.43564	0.646851	0.162528	-2.6804	0.00735348
ENSG00000272696.1	antisense	RP11-339B21.13	0.438099	1.54976	0.163552	2.67864	0.0073921
ENSG00000187498.13	protein_coding	COL4A1	-0.439849	0.644134	0.164241	-2.67807	0.00740479
ENSG00000237716.1	lincRNA	RP3-400B16.3	-0.515774	0.597038	0.192642	-2.67737	0.00742016
ENSG00000149503.11	protein_coding	INCENP	0.436555	1.54737	0.163111	2.67643	0.00744101
ENSG00000107984.8	protein_coding	DKK1	-0.436347	0.646394	0.163047	-2.6762	0.00744619
ENSG00000176531.9	protein_coding	PHLDB3	-0.434866	0.647351	0.1625	-2.67609	0.00744864
ENSG00000134278.13	protein_coding	SPIRE1	-0.43621	0.646482	0.163009	-2.67598	0.00745106
ENSG00000235047.1	antisense	AC016751.3	-0.528124	0.58971	0.197359	-2.67595	0.00745181
ENSG00000188056.10	protein_coding	TREML4	-0.435578	0.646891	0.162801	-2.67552	0.00746125
ENSG00000260868.1	lincRNA	RP11-394I13.1	-0.43688	0.646049	0.163417	-2.67341	0.00750837
ENSG00000144119.3	protein_coding	C1QL2	-0.436184	0.646499	0.163229	-2.67222	0.00753513
ENSG00000272795.1	lincRNA	RP11-602N24.3	0.435167	1.54522	0.162863	2.67199	0.00754032
ENSG00000070371.14	protein_coding	CLTCL1	-0.438976	0.644696	0.164332	-2.67128	0.00755628
ENSG00000272927.1	antisense	RP11-1191J2.5	-0.436194	0.646492	0.163306	-2.67102	0.00756205
ENSG00000151572.15	protein_coding	ANO4	-0.431927	0.649257	0.161726	-2.67074	0.00756845
ENSG00000258683.1	lincRNA	RP11-11K13.1	-0.710553	0.491373	0.266062	-2.67063	0.00757101
ENSG00000236289.2	lincRNA	GACAT3	-0.435818	0.646736	0.163201	-2.67044	0.00757527
ENSG00000154721.13	protein_coding	JAM2	-0.432925	0.648609	0.162256	-2.66817	0.00762655
ENSG00000165495.14	protein_coding	PKNOX2	-0.43346	0.648263	0.162464	-2.66804	0.00762952
ENSG00000185168.5	lincRNA	LINC00482	-0.436321	0.64641	0.163556	-2.66772	0.00763682
ENSG00000175175.5	protein_coding	PPM1E	-0.435904	0.64668	0.163406	-2.66761	0.00763925
ENSG00000268614.1	protein_coding	CTD-2207O23.10	0.433266	1.54229	0.162439	2.66726	0.00764735
ENSG00000172179.10	protein_coding	PRL	-0.434612	0.647516	0.163019	-2.66602	0.00767549
ENSG00000130544.10	protein_coding	ZNF557	0.43439	1.54402	0.162988	2.66517	0.00769497
ENSG00000107951.11	protein_coding	MTPAP	0.433318	1.54237	0.162773	2.6621	0.00776541
ENSG00000279264.1	TEC	RP11-417J1.6	-0.806275	0.446518	0.302928	-2.6616	0.00777695
ENSG00000168546.9	protein_coding	GFRA2	-0.432703	0.648753	0.162629	-2.66068	0.0077984
ENSG00000139645.9	protein_coding	ANKRD52	0.431358	1.53935	0.16216	2.66009	0.00781204
ENSG00000152092.14	protein_coding	ASTN1	-0.43219	0.649086	0.162585	-2.65824	0.00785509
ENSG00000171016.10	protein_coding	PYGO1	-0.432851	0.648657	0.162845	-2.65806	0.00785914
ENSG00000261213.1	lincRNA	RP11-510C10.4	-0.625961	0.534747	0.235561	-2.65733	0.00787633
ENSG00000253561.1	lincRNA	CTD-2588J1.1	-0.751264	0.47177	0.282721	-2.65726	0.00787778
ENSG00000172009.13	protein_coding	THOP1	0.431657	1.53981	0.162469	2.65685	0.00788742
ENSG00000247134.5	lincRNA	RP11-11N9.4	-0.430912	0.649916	0.162228	-2.6562	0.00790257
ENSG00000266065.1	lincRNA	CTD-2124B20.2	-0.703853	0.494675	0.265248	-2.65357	0.0079646
ENSG00000276093.1	lincRNA	RP5-1017F8.2	-0.428931	0.651205	0.161758	-2.65168	0.00800928
ENSG00000224063.4	antisense	AC007319.1	-0.429592	0.650775	0.16211	-2.65001	0.00804898
ENSG00000145335.14	protein_coding	SNCA	-0.432499	0.648886	0.163295	-2.64857	0.00808325
ENSG00000250546.4	processed_transcript	RP11-8L2.1	-0.43382	0.648029	0.163809	-2.64833	0.00808902
ENSG00000253783.1	lincRNA	CTD-2534J5.1	-0.86929	0.419249	0.328242	-2.64832	0.00808936
ENSG00000259245.1	lincRNA	RP11-684B21.1	-0.458298	0.632359	0.173073	-2.648	0.00809691
ENSG00000100344.9	protein_coding	PNPLA3	-0.431867	0.649296	0.163101	-2.64785	0.00810053
ENSG00000251314.2	antisense	CTD-2337A12.1	-0.430354	0.650279	0.162614	-2.64648	0.0081335
ENSG00000058804.11	protein_coding	NDC1	0.428295	1.53464	0.161867	2.64597	0.00814563
ENSG00000260869.1	protein_coding	AC002310.13	-1.89709	0.150004	0.717513	-2.64399	0.0081936
ENSG00000248455.4	lincRNA	RP11-321E2.3	-0.429926	0.650557	0.162702	-2.64242	0.00823163
ENSG00000268262.1	sense_overlapping	CTC-246B18.8	-0.43459	0.64753	0.164494	-2.64198	0.00824218
ENSG00000237654.4	antisense	AP003025.2	-0.429014	0.651151	0.162491	-2.64024	0.0082848
ENSG00000053918.14	protein_coding	KCNQ1	0.428894	1.53556	0.162496	2.63941	0.00830515
ENSG00000254594.4	lincRNA	RP11-2F20.1	-0.648229	0.522971	0.245611	-2.63925	0.00830904
ENSG00000139842.13	protein_coding	CUL4A	0.427984	1.53416	0.162357	2.63607	0.00838717
ENSG00000154781.14	protein_coding	CCDC174	0.431506	1.53957	0.163701	2.63594	0.00839053
ENSG00000227342.1	lincRNA	LINC00307	-0.569536	0.565788	0.216125	-2.63521	0.00840856
ENSG00000258253.1	antisense	RP3-416H24.4	-0.646715	0.523764	0.245436	-2.63497	0.0084145
ENSG00000236082.2	antisense	RP11-217L21.1	-0.719393	0.487048	0.273068	-2.63448	0.00842651
ENSG00000204700.4	protein_coding	OR2J2	-0.597633	0.550112	0.226862	-2.63435	0.00842985
ENSG00000103056.10	protein_coding	SMPD3	0.427565	1.53352	0.162369	2.63329	0.00845629
ENSG00000254987.1	lincRNA	RP11-563P16.1	-0.426536	0.652767	0.161994	-2.63303	0.00846269
ENSG00000135127.10	protein_coding	CCDC64	0.428211	1.53451	0.162646	2.63278	0.00846884
ENSG00000169169.13	protein_coding	CPT1C	-0.429534	0.650813	0.163181	-2.63226	0.00848198
ENSG00000189320.7	protein_coding	FAM180A	-0.429547	0.650804	0.163241	-2.63137	0.00850403
ENSG00000165512.4	protein_coding	ZNF22	-0.427414	0.652194	0.162463	-2.63084	0.00851748
ENSG00000128833.11	protein_coding	MYO5C	0.426976	1.53262	0.162349	2.62998	0.00853892
ENSG00000225519.1	lincRNA	RP11-236B18.2	-0.551221	0.576246	0.209592	-2.62997	0.0085393
ENSG00000205097.5	protein_coding	FRG2	-0.468815	0.625743	0.178314	-2.62916	0.00855968
ENSG00000236464.1	lincRNA	CTA-796E4.3	-0.739087	0.47755	0.281115	-2.62913	0.00856046
ENSG00000229242.1	antisense	RP5-1111A8.3	-0.717237	0.488099	0.272822	-2.62896	0.00856471
ENSG00000258393.1	lincRNA	RP11-907D1.2	-0.575083	0.562658	0.218775	-2.62865	0.00857247
ENSG00000065000.14	protein_coding	AP3D1	0.426466	1.53183	0.162298	2.62768	0.00859693
ENSG00000185420.17	protein_coding	SMYD3	-0.428372	0.651569	0.16305	-2.62725	0.00860781
ENSG00000280043.1	TEC	RP11-1281K21.8	-0.457118	0.633106	0.173995	-2.62719	0.00860939
ENSG00000121236.18	protein_coding	TRIM6	-0.427145	0.652369	0.162646	-2.62623	0.00863367
ENSG00000251040.1	lincRNA	RP11-535C7.1	-0.73766	0.478232	0.281145	-2.62377	0.00869616
ENSG00000176922.3	protein_coding	OR51S1	-0.630649	0.532246	0.240442	-2.62287	0.00871929
ENSG00000246560.2	antisense	RP11-10L12.4	-0.425551	0.653409	0.162247	-2.62286	0.00871941
ENSG00000126251.6	protein_coding	GPR42	-0.425245	0.653609	0.162294	-2.62021	0.00878751
ENSG00000242147.1	lincRNA	RP13-463N16.6	-0.428549	0.651453	0.1636	-2.61949	0.00880603
ENSG00000011677.11	protein_coding	GABRA3	-0.428687	0.651364	0.163693	-2.61884	0.00882281
ENSG00000253582.1	antisense	RP11-649G15.2	0.432559	1.5412	0.165175	2.61879	0.00882425
ENSG00000116285.11	protein_coding	ERRFI1	-0.426128	0.653033	0.16272	-2.61877	0.00882463
ENSG00000248810.1	lincRNA	RP11-362F19.1	-0.424529	0.654078	0.162148	-2.61816	0.00884059
ENSG00000271810.4	protein_coding	RP11-426L16.10	0.4247	1.52913	0.162258	2.61744	0.00885929
ENSG00000228417.1	antisense	RP11-549L6.3	0.428239	1.53455	0.163626	2.61718	0.00886596
ENSG00000114948.11	protein_coding	ADAM23	-0.425214	0.65363	0.162506	-2.61661	0.00888086
ENSG00000243415.2	antisense	RP11-274H2.2	-0.425968	0.653137	0.162853	-2.61567	0.00890536
ENSG00000273388.1	antisense	RP11-401O9.4	-0.427665	0.65203	0.16353	-2.6152	0.0089174
ENSG00000263082.1	lincRNA	CTD-2034I21.2	-0.421219	0.656246	0.16108	-2.61498	0.00892335
ENSG00000254768.4	antisense	CTD-2140G10.2	-0.424216	0.654282	0.162237	-2.61479	0.00892819
ENSG00000196576.13	protein_coding	PLXNB2	0.424033	1.52811	0.162209	2.61412	0.00894574
ENSG00000234810.1	lincRNA	RP11-466L17.1	-0.427767	0.651964	0.163643	-2.61402	0.00894848
ENSG00000254622.1	antisense	NAV2-AS4	-0.434167	0.647804	0.166176	-2.6127	0.00898307
ENSG00000134532.14	protein_coding	SOX5	-0.424649	0.653999	0.162546	-2.61248	0.00898876
ENSG00000250333.1	lincRNA	RP11-4O3.1	-0.819328	0.440728	0.313935	-2.60987	0.00905776
ENSG00000127990.14	protein_coding	SGCE	-0.424413	0.654153	0.162658	-2.60924	0.00907431
ENSG00000221870.2	protein_coding	TMEM257	-0.427788	0.65195	0.163979	-2.6088	0.0090861
ENSG00000110917.6	protein_coding	MLEC	0.423581	1.52742	0.162387	2.60847	0.00909472
ENSG00000258947.5	protein_coding	TUBB3	-0.425777	0.653262	0.163241	-2.60828	0.00909985
ENSG00000264488.1	lincRNA	RP11-605F20.1	-0.564133	0.568853	0.216327	-2.60778	0.00911322
ENSG00000111783.11	protein_coding	RFX4	-0.424078	0.654373	0.162705	-2.60643	0.00914921
ENSG00000229891.1	lincRNA	LINC01315	0.425408	1.53021	0.16328	2.6054	0.00917678
ENSG00000178395.6	protein_coding	CCDC185	-0.424704	0.653963	0.163156	-2.60305	0.00923975
ENSG00000162267.11	protein_coding	ITIH3	-0.422859	0.655171	0.162468	-2.60272	0.00924879
ENSG00000272154.3	antisense	AC005754.7	-0.424796	0.653903	0.163379	-2.60006	0.00932071
ENSG00000188766.11	protein_coding	SPRED3	-0.424084	0.654369	0.163112	-2.59996	0.00932336
ENSG00000000005.5	protein_coding	TNMD	-0.422441	0.655445	0.162497	-2.59969	0.00933075
ENSG00000182916.7	protein_coding	TCEAL7	-0.421546	0.656032	0.16216	-2.59957	0.00933401
ENSG00000185215.7	protein_coding	TNFAIP2	0.422652	1.526	0.162686	2.59797	0.00937774
ENSG00000234772.1	antisense	LINC00412	0.424278	1.52849	0.163383	2.59683	0.00940893
ENSG00000205628.2	lincRNA	LINC01446	-0.422927	0.655126	0.1629	-2.59624	0.00942496
ENSG00000173612.8	protein_coding	GPRC6A	-0.418101	0.658296	0.161074	-2.59572	0.00943941
ENSG00000280390.1	TEC	AC010872.1	-0.505988	0.60291	0.194999	-2.59482	0.00946412
ENSG00000224968.1	lincRNA	RP1-35C21.1	-0.421838	0.65584	0.162609	-2.59419	0.00948138
ENSG00000108001.12	protein_coding	EBF3	-0.42275	0.655242	0.162964	-2.59414	0.00948292
ENSG00000205496.1	protein_coding	OR51A2	-1.18539	0.305628	0.457165	-2.59291	0.00951681
ENSG00000188315.6	protein_coding	C3orf62	0.422367	1.52557	0.163095	2.5897	0.00960608
ENSG00000186160.4	protein_coding	CYP4Z1	0.424862	1.52938	0.164098	2.58907	0.00962351
ENSG00000113578.16	protein_coding	FGF1	-0.421364	0.656151	0.162752	-2.589	0.00962549
ENSG00000177047.6	protein_coding	IFNW1	-0.416672	0.659237	0.160957	-2.58872	0.0096334
ENSG00000260338.1	antisense	LINC01570	-0.426512	0.652782	0.16483	-2.58758	0.00966519
ENSG00000237234.5	antisense	RP1-142L7.5	-0.419828	0.65716	0.162274	-2.58715	0.00967722
ENSG00000162222.12	protein_coding	TTC9C	0.420638	1.52293	0.162596	2.58701	0.0096813
ENSG00000237410.1	antisense	AP001092.4	-0.416813	0.659144	0.161183	-2.58597	0.00971064
ENSG00000204011.4	antisense	COL5A1-AS1	-0.416638	0.65926	0.161121	-2.58587	0.00971342
ENSG00000251616.1	lincRNA	RP11-485M7.3	-0.452521	0.636022	0.175098	-2.58439	0.00975521
ENSG00000100601.8	protein_coding	ALKBH1	-0.419254	0.657537	0.162249	-2.58402	0.00976575
ENSG00000140299.10	protein_coding	BNIP2	-0.421654	0.655961	0.163244	-2.58298	0.00979524
ENSG00000258770.1	lincRNA	CTD-2007A10.1	-0.573936	0.563304	0.222312	-2.58167	0.00983235
ENSG00000125869.8	protein_coding	LAMP5	-0.419083	0.65765	0.162404	-2.58049	0.00986602
ENSG00000129244.7	protein_coding	ATP1B2	-0.418748	0.65787	0.162319	-2.57978	0.00988623
ENSG00000122591.10	protein_coding	FAM126A	-0.419483	0.657386	0.16268	-2.57858	0.00992088
ENSG00000270022.3	lincRNA	RNU12	0.425469	1.53031	0.165011	2.57843	0.00992512
ENSG00000279030.1	TEC	RP11-212I21.3	-0.421632	0.655975	0.163561	-2.57783	0.00994239
ENSG00000255118.1	antisense	RP11-703H8.7	0.417902	1.51877	0.162188	2.57666	0.00997613
ENSG00000259336.1	lincRNA	RP11-323I15.5	-0.417252	0.658855	0.161982	-2.57591	0.00999768
ENSG00000232821.1	antisense	AC003986.6	-0.420848	0.65649	0.163448	-2.57482	0.0100292
ENSG00000260042.1	lincRNA	CTD-2034I21.1	-0.521788	0.593458	0.202735	-2.57374	0.0100605
ENSG00000267675.1	lincRNA	RP11-1151B14.2	-0.462386	0.629779	0.17966	-2.57367	0.0100626
ENSG00000106992.16	protein_coding	AK1	0.41885	1.52021	0.162812	2.57259	0.010094
ENSG00000141447.15	protein_coding	OSBPL1A	-0.417445	0.658728	0.162312	-2.57187	0.0101152
ENSG00000144579.6	protein_coding	CTDSP1	0.420204	1.52227	0.163585	2.56872	0.0102075
ENSG00000113083.11	protein_coding	LOX	-0.420433	0.656762	0.163815	-2.56651	0.0102727
ENSG00000204387.11	protein_coding	C6orf48	-0.418162	0.658255	0.162985	-2.56565	0.0102983
ENSG00000150630.3	protein_coding	VEGFC	-0.417986	0.658371	0.163013	-2.56413	0.0103434
ENSG00000250437.1	lincRNA	RP11-116A1.1	-0.535392	0.58544	0.209	-2.56169	0.0104166
ENSG00000232814.2	antisense	COL4A2-AS1	-0.417298	0.658825	0.162961	-2.56073	0.0104454
ENSG00000163945.14	protein_coding	UVSSA	0.418529	1.51972	0.163484	2.56007	0.0104653
ENSG00000167772.10	protein_coding	ANGPTL4	-0.417299	0.658824	0.163034	-2.55959	0.0104796
ENSG00000113211.5	protein_coding	PCDHB6	-0.417044	0.658992	0.162955	-2.55926	0.0104896
ENSG00000230107.1	lincRNA	CTA-126B4.7	0.416246	1.51626	0.162748	2.55761	0.0105395
ENSG00000230333.5	processed_transcript	AC004538.3	-0.422478	0.655421	0.165196	-2.55744	0.0105446
ENSG00000182752.9	protein_coding	PAPPA	-0.413012	0.661655	0.16154	-2.55671	0.0105668
ENSG00000232738.1	antisense	RP5-986I17.2	-0.700212	0.49648	0.274077	-2.5548	0.0106248
ENSG00000260350.1	antisense	RP11-152P23.2	-0.417084	0.658966	0.163282	-2.55437	0.010638
ENSG00000145685.12	protein_coding	LHFPL2	-0.417032	0.659	0.163282	-2.55407	0.0106473
ENSG00000113140.9	protein_coding	SPARC	-0.416406	0.659413	0.16305	-2.55385	0.0106539
ENSG00000250043.1	lincRNA	RP11-161D15.2	-0.411729	0.662504	0.16124	-2.55352	0.0106641
ENSG00000102738.7	protein_coding	MRPS31	0.417577	1.51828	0.163539	2.55337	0.0106685
ENSG00000106686.15	protein_coding	SPATA6L	0.422605	1.52593	0.165675	2.5508	0.0107476
ENSG00000232358.1	antisense	RP5-955M13.4	-0.449036	0.638243	0.176055	-2.55054	0.0107555
ENSG00000178951.7	protein_coding	ZBTB7A	0.420762	1.52312	0.165038	2.54949	0.0107881
ENSG00000279397.1	TEC	RP11-196B3.4	0.414413	1.51348	0.162552	2.54942	0.0107903
ENSG00000178130.9	lincRNA	FAM27L	-0.558548	0.572039	0.21921	-2.54801	0.010834
ENSG00000164256.8	protein_coding	PRDM9	-0.415158	0.660236	0.162951	-2.54775	0.0108421
ENSG00000248859.2	lincRNA	LINC01574	-0.410514	0.663309	0.161141	-2.54754	0.0108485
ENSG00000157152.15	protein_coding	SYN2	-0.416446	0.659386	0.163485	-2.5473	0.0108561
ENSG00000249790.2	lincRNA	RP11-20D14.6	-0.414934	0.660384	0.162909	-2.54703	0.0108645
ENSG00000170265.10	protein_coding	ZNF282	0.414931	1.51427	0.16296	2.54621	0.01089
ENSG00000261161.1	lincRNA	RP11-58A18.1	-0.425433	0.653487	0.167198	-2.54448	0.0109442
ENSG00000157680.14	protein_coding	DGKI	-0.414565	0.660628	0.162955	-2.54404	0.0109578
ENSG00000170390.13	protein_coding	DCLK2	-0.413752	0.661165	0.162637	-2.54402	0.0109585
ENSG00000106344.7	protein_coding	RBM28	0.412374	1.5104	0.162113	2.54375	0.010967
ENSG00000270522.1	lincRNA	RP11-168P13.1	-0.418424	0.658083	0.164503	-2.54356	0.0109728
ENSG00000179813.5	protein_coding	FAM216B	-0.414715	0.660528	0.163049	-2.5435	0.0109747
ENSG00000148396.17	protein_coding	SEC16A	0.412865	1.51114	0.162337	2.54325	0.0109827
ENSG00000157502.11	protein_coding	MUM1L1	-0.412874	0.661746	0.162463	-2.54133	0.0110431
ENSG00000234961.1	antisense	RP11-124N14.3	-0.413068	0.661617	0.162561	-2.541	0.0110537
ENSG00000232650.4	lincRNA	RP5-834N19.1	0.419603	1.52136	0.165239	2.53936	0.0111055
ENSG00000254468.2	lincRNA	RP11-304M2.6	-0.87334	0.417555	0.344138	-2.53776	0.0111564
ENSG00000249122.1	lincRNA	RP11-227F19.2	-0.531055	0.587985	0.209284	-2.53748	0.0111653
ENSG00000228160.1	lincRNA	RP13-57D9.3	-0.652871	0.520549	0.25755	-2.53493	0.0112471
ENSG00000177000.9	protein_coding	MTHFR	0.413262	1.51174	0.163177	2.5326	0.0113219
ENSG00000277128.1	lincRNA	RP11-146E13.4	-0.412355	0.662089	0.162856	-2.53202	0.0113408
ENSG00000260604.2	lincRNA	RP1-140K8.5	-0.411393	0.662726	0.16249	-2.5318	0.0113478
ENSG00000143028.8	protein_coding	SYPL2	-0.413143	0.661567	0.163252	-2.5307	0.0113834
ENSG00000279099.1	TEC	RP11-595O22.1	-0.408374	0.66473	0.161429	-2.52974	0.0114149
ENSG00000125450.9	protein_coding	NUP85	0.409877	1.50663	0.162057	2.52922	0.0114318
ENSG00000165272.13	protein_coding	AQP3	0.414885	1.5142	0.164079	2.52856	0.0114531
ENSG00000133863.5	protein_coding	TEX15	-0.410478	0.663333	0.162382	-2.52785	0.0114763
ENSG00000134533.5	protein_coding	RERG	-0.410058	0.663612	0.162251	-2.5273	0.0114942
ENSG00000188379.6	protein_coding	IFNA2	-0.595713	0.55117	0.235764	-2.52674	0.0115128
ENSG00000267522.1	lincRNA	CTD-2621I17.6	-0.409624	0.6639	0.162143	-2.52631	0.0115268
ENSG00000254038.1	lincRNA	RP11-419C23.1	-0.411047	0.662956	0.162747	-2.52568	0.0115475
ENSG00000118762.6	protein_coding	PKD2	-0.41185	0.662424	0.163072	-2.52558	0.0115509
ENSG00000117600.11	protein_coding	LPPR4	-0.413592	0.661271	0.163776	-2.52536	0.0115581
ENSG00000196972.7	lincRNA	LINC00087	-0.410919	0.663041	0.162718	-2.52534	0.0115587
ENSG00000231405.1	lincRNA	CTA-992D9.7	-0.445596	0.640442	0.176451	-2.52532	0.0115592
ENSG00000232759.1	antisense	AC002480.3	-0.4093	0.664115	0.162089	-2.52516	0.0115646
ENSG00000162433.13	protein_coding	AK4	-0.409888	0.663724	0.162326	-2.5251	0.0115667
ENSG00000213931.4	protein_coding	HBE1	-0.413583	0.661276	0.163813	-2.52474	0.0115785
ENSG00000230438.6	lincRNA	SERPINB9P1	-0.409672	0.663868	0.162278	-2.52451	0.0115859
ENSG00000180773.13	protein_coding	SLC36A4	-0.411473	0.662673	0.163156	-2.52196	0.0116704
ENSG00000107249.20	protein_coding	GLIS3	-0.409172	0.6642	0.162279	-2.52142	0.0116883
ENSG00000230379.4	lincRNA	AP000146.2	-0.430185	0.650389	0.170636	-2.52106	0.0117001
ENSG00000248464.1	antisense	FGF10-AS1	-0.409414	0.664039	0.162494	-2.51957	0.0117499
ENSG00000198929.11	protein_coding	NOS1AP	0.410451	1.5075	0.16299	2.51826	0.0117937
ENSG00000151640.11	protein_coding	DPYSL4	-0.412386	0.662069	0.163777	-2.51797	0.0118033
ENSG00000106852.14	protein_coding	LHX6	-0.409088	0.664256	0.162467	-2.51797	0.0118033
ENSG00000172819.15	protein_coding	RARG	0.410178	1.50709	0.162919	2.51768	0.0118131
ENSG00000205861.10	antisense	C1QTNF9B-AS1	0.411901	1.50968	0.163618	2.51746	0.0118205
ENSG00000261295.1	antisense	RP11-524D16__A.3	-0.408615	0.66457	0.162467	-2.51507	0.011901
ENSG00000137834.13	protein_coding	SMAD6	0.407804	1.50351	0.162193	2.51431	0.0119264
ENSG00000257718.1	antisense	RP11-396F22.1	-0.41042	0.663372	0.163355	-2.51244	0.0119901
ENSG00000008382.14	protein_coding	MPND	0.409131	1.50551	0.162854	2.51225	0.0119965
ENSG00000221888.3	protein_coding	OR1C1	-0.579732	0.560048	0.23078	-2.51206	0.012003
ENSG00000268516.2	antisense	CTD-3138B18.5	-0.407002	0.665643	0.162042	-2.51171	0.0120147
ENSG00000167280.15	protein_coding	ENGASE	0.406523	1.50159	0.161913	2.51075	0.0120474
ENSG00000249001.4	antisense	RP11-742B18.1	-0.407863	0.66507	0.162505	-2.50985	0.0120784
ENSG00000107897.17	protein_coding	ACBD5	0.408032	1.50386	0.162626	2.50902	0.0121066
ENSG00000162745.9	protein_coding	OLFML2B	-0.409245	0.664152	0.163212	-2.50744	0.0121609
ENSG00000269954.1	lincRNA	RP11-148O21.6	-0.406712	0.665836	0.162204	-2.50741	0.012162
ENSG00000277586.1	protein_coding	NEFL	-0.406902	0.66571	0.162445	-2.50485	0.0122503
ENSG00000143195.11	protein_coding	ILDR2	-0.411694	0.662527	0.16437	-2.50468	0.0122561
ENSG00000118263.13	protein_coding	KLF7	-0.407039	0.665618	0.162527	-2.50444	0.0122646
ENSG00000112964.12	protein_coding	GHR	-0.407991	0.664985	0.162919	-2.50426	0.0122709
ENSG00000163638.12	protein_coding	ADAMTS9	-0.408931	0.66436	0.163411	-2.50247	0.0123331
ENSG00000259330.1	antisense	INAFM2	-0.405368	0.666731	0.161993	-2.50239	0.012336
ENSG00000121966.6	protein_coding	CXCR4	-0.410945	0.663024	0.164274	-2.50158	0.0123641
ENSG00000163625.14	protein_coding	WDFY3	-0.409562	0.663941	0.163754	-2.50108	0.0123814
ENSG00000180245.4	protein_coding	RRH	0.407924	1.50369	0.163101	2.50105	0.0123825
ENSG00000171033.11	protein_coding	PKIA	-0.407071	0.665597	0.162784	-2.50069	0.0123953
ENSG00000106070.16	protein_coding	GRB10	-0.409415	0.664039	0.16374	-2.50039	0.0124055
ENSG00000127399.13	protein_coding	LRRC61	0.40658	1.50167	0.16263	2.50003	0.0124181
ENSG00000248668.2	processed_transcript	OXCT1-AS1	-0.405837	0.666419	0.162437	-2.49843	0.0124746
ENSG00000215113.6	protein_coding	CXorf49B	-0.453813	0.635201	0.181684	-2.49782	0.0124961
ENSG00000236036.1	lincRNA	LINC00445	-0.492605	0.611032	0.19726	-2.49724	0.0125163
ENSG00000165030.3	protein_coding	NFIL3	-0.406511	0.66597	0.162832	-2.49651	0.0125423
ENSG00000269600.1	antisense	AC016629.3	-0.408695	0.664517	0.163717	-2.49636	0.0125477
ENSG00000249894.1	lincRNA	RP11-434D9.2	-0.40623	0.666157	0.162758	-2.49591	0.0125633
ENSG00000172154.7	protein_coding	OR8I2	-0.704838	0.494188	0.282436	-2.49557	0.0125754
ENSG00000279118.1	TEC	RP11-517I3.2	-0.405502	0.666642	0.162517	-2.49514	0.0125908
ENSG00000224409.1	antisense	RP11-114B7.6	-0.4073	0.665445	0.163291	-2.49431	0.0126201
ENSG00000275741.1	antisense	RP11-40E6.1	-0.403996	0.667647	0.162033	-2.49329	0.0126565
ENSG00000184313.18	protein_coding	MROH7	0.408439	1.50447	0.163826	2.49313	0.0126624
ENSG00000138675.15	protein_coding	FGF5	-0.403512	0.66797	0.161958	-2.49146	0.0127221
ENSG00000095002.11	protein_coding	MSH2	0.403896	1.49765	0.162151	2.49086	0.0127433
ENSG00000148248.12	protein_coding	SURF4	0.404131	1.498	0.162254	2.49073	0.012748
ENSG00000150773.9	protein_coding	PIH1D2	0.406554	1.50163	0.163279	2.48993	0.0127769
ENSG00000150687.10	protein_coding	PRSS23	-0.404278	0.667458	0.162369	-2.48988	0.0127787
ENSG00000258437.1	antisense	RP11-661G16.1	-0.40043	0.670032	0.160875	-2.48908	0.0128072
ENSG00000279295.1	TEC	RP11-683O4.1	-0.536923	0.584544	0.21573	-2.48886	0.0128153
ENSG00000184599.12	protein_coding	FAM19A3	-0.403633	0.667889	0.16218	-2.48879	0.0128179
ENSG00000180777.12	protein_coding	ANKRD30B	-0.402302	0.668779	0.161662	-2.48854	0.0128268
ENSG00000251244.1	lincRNA	RP13-487K5.1	-0.426158	0.653013	0.171277	-2.48812	0.0128419
ENSG00000258866.1	lincRNA	RP11-991C1.2	-0.75103	0.47188	0.301859	-2.48802	0.0128456
ENSG00000100294.11	protein_coding	MCAT	0.404321	1.49828	0.162522	2.48779	0.0128539
ENSG00000157445.13	protein_coding	CACNA2D3	-0.403677	0.66786	0.16227	-2.48769	0.0128574
ENSG00000148459.14	protein_coding	PDSS1	0.405168	1.49955	0.162949	2.48646	0.012902
ENSG00000204065.2	protein_coding	TCEAL5	-0.403062	0.668271	0.162231	-2.48449	0.0129737
ENSG00000127928.11	protein_coding	GNGT1	-0.404871	0.667063	0.162966	-2.48438	0.0129777
ENSG00000157212.17	protein_coding	PAXIP1	0.403088	1.49644	0.162301	2.48358	0.013007
ENSG00000162687.15	protein_coding	KCNT2	-0.404183	0.667522	0.162765	-2.48322	0.0130199
ENSG00000213626.10	protein_coding	LBH	-0.404563	0.667269	0.162986	-2.48219	0.0130577
ENSG00000164093.14	protein_coding	PITX2	-0.409143	0.66422	0.164861	-2.48175	0.0130741
ENSG00000143653.9	protein_coding	SCCPDH	-0.403357	0.668073	0.162589	-2.48084	0.0131075
ENSG00000226587.1	lincRNA	RP5-905H7.9	-1.77983	0.168667	0.717891	-2.47925	0.0131659
ENSG00000278177.1	antisense	RP11-632L2.2	-0.403937	0.667686	0.163022	-2.4778	0.0132194
ENSG00000161649.11	protein_coding	CD300LG	-0.401336	0.669425	0.161979	-2.47771	0.013223
ENSG00000091542.8	protein_coding	ALKBH5	0.401322	1.4938	0.161977	2.47765	0.0132251
ENSG00000177663.12	protein_coding	IL17RA	0.401748	1.49443	0.162173	2.47728	0.0132388
ENSG00000197790.1	protein_coding	OR52M1	-0.51187	0.599374	0.206723	-2.47611	0.0132823
ENSG00000235035.1	antisense	AC007395.3	-0.583922	0.557707	0.235835	-2.47598	0.0132871
ENSG00000261775.1	lincRNA	RP11-10O17.3	0.403242	1.49667	0.162877	2.47575	0.0132958
ENSG00000051341.12	protein_coding	POLQ	0.40252	1.49559	0.162625	2.47514	0.0133183
ENSG00000243799.1	antisense	PEX5L-AS1	-0.48421	0.616184	0.195636	-2.47505	0.0133216
ENSG00000236385.1	lincRNA	RP11-114M1.2	-0.401056	0.669612	0.162054	-2.47482	0.0133302
ENSG00000186377.7	protein_coding	CYP4X1	0.402927	1.4962	0.162825	2.4746	0.0133384
ENSG00000221845.4	lincRNA	C7orf65	-0.403142	0.668217	0.162924	-2.47441	0.0133456
ENSG00000273559.3	protein_coding	CWC25	0.402815	1.49603	0.162811	2.47413	0.013356
ENSG00000128645.12	protein_coding	HOXD1	-0.40178	0.669128	0.162411	-2.47385	0.0133667
ENSG00000178950.15	protein_coding	GAK	0.401807	1.49452	0.162445	2.4735	0.0133797
ENSG00000176904.1	protein_coding	OR51H1	-0.695859	0.498646	0.281384	-2.47299	0.0133988
ENSG00000228173.1	lincRNA	AC091770.3	-0.965311	0.380865	0.390361	-2.47287	0.0134034
ENSG00000254269.4	processed_transcript	CTD-2281E23.2	-0.542618	0.581225	0.219434	-2.47281	0.0134056
ENSG00000132024.16	protein_coding	CC2D1A	0.40045	1.4925	0.161957	2.47257	0.0134147
ENSG00000185085.2	protein_coding	INTS5	0.401592	1.4942	0.162441	2.47223	0.0134272
ENSG00000260788.4	antisense	RP11-298D21.1	-0.40649	0.665984	0.16453	-2.47061	0.0134883
ENSG00000057019.14	protein_coding	DCBLD2	-0.406282	0.666122	0.164485	-2.47003	0.0135104
ENSG00000271417.2	lincRNA	SNHG24	-0.399932	0.670366	0.161916	-2.47	0.0135112
ENSG00000159423.15	protein_coding	ALDH4A1	0.400595	1.49271	0.162315	2.46801	0.0135866
ENSG00000236292.1	antisense	RP5-1099E6.3	-0.71838	0.487541	0.291257	-2.46648	0.0136449
ENSG00000236423.4	lincRNA	LINC01134	0.401863	1.49461	0.163034	2.4649	0.0137051
ENSG00000251471.1	lincRNA	RP11-166D18.1	-0.67258	0.51039	0.27287	-2.46484	0.0137074
ENSG00000143412.8	protein_coding	ANXA9	0.404563	1.49865	0.164145	2.46466	0.0137142
ENSG00000184517.10	protein_coding	ZFP1	-0.40145	0.669349	0.162909	-2.46426	0.0137296
ENSG00000163083.5	protein_coding	INHBB	-0.400036	0.670296	0.162447	-2.46256	0.0137948
ENSG00000102466.14	protein_coding	FGF14	-0.399556	0.670618	0.162256	-2.4625	0.0137973
ENSG00000168619.14	protein_coding	ADAM18	-0.396361	0.672764	0.160974	-2.46227	0.013806
ENSG00000255945.1	lincRNA	RP11-351O2.1	-0.479817	0.618897	0.194916	-2.46166	0.0138295
ENSG00000224194.1	antisense	AC008278.3	0.406227	1.50114	0.16505	2.46123	0.0138461
ENSG00000279847.2	lincRNA	C8orf87	-0.40544	0.666683	0.164745	-2.46101	0.0138547
ENSG00000155256.16	protein_coding	ZFYVE27	0.398971	1.49029	0.162176	2.46011	0.0138896
ENSG00000130844.15	protein_coding	ZNF331	-0.401036	0.669626	0.163019	-2.46006	0.0138913
ENSG00000273923.1	lincRNA	CTD-2536I1.3	-0.40338	0.668058	0.163981	-2.45993	0.0138966
ENSG00000248757.1	lincRNA	CTD-2193G5.1	-0.401199	0.669517	0.16314	-2.45923	0.0139234
ENSG00000250409.1	antisense	CTB-3M24.3	-0.531496	0.587725	0.216257	-2.45771	0.0139826
ENSG00000095906.15	protein_coding	NUBP2	0.398544	1.48965	0.162207	2.45701	0.0140099
ENSG00000165509.12	protein_coding	MAGEC3	-0.401474	0.669333	0.163406	-2.45691	0.0140137
ENSG00000138696.9	protein_coding	BMPR1B	-0.397998	0.671663	0.16203	-2.45632	0.0140367
ENSG00000105825.10	protein_coding	TFPI2	-0.398757	0.671154	0.162348	-2.45618	0.0140423
ENSG00000137558.6	protein_coding	PI15	-0.400457	0.670014	0.163044	-2.45613	0.0140442
ENSG00000161835.9	protein_coding	GRASP	-0.398134	0.671572	0.162108	-2.45598	0.01405
ENSG00000105549.9	protein_coding	THEG	-0.398955	0.671021	0.162459	-2.45572	0.0140601
ENSG00000070808.14	protein_coding	CAMK2A	-0.398384	0.671404	0.162246	-2.45543	0.0140716
ENSG00000021852.11	protein_coding	C8B	-0.398804	0.671122	0.162505	-2.45411	0.0141236
ENSG00000114771.12	protein_coding	AADAC	-0.398952	0.671023	0.162568	-2.45406	0.0141254
ENSG00000213563.5	protein_coding	C8orf82	0.397755	1.48848	0.162094	2.45386	0.0141331
ENSG00000257519.1	lincRNA	RP11-116D17.2	-0.589044	0.554857	0.240051	-2.45383	0.0141345
ENSG00000250060.1	lincRNA	RP11-332J15.2	-0.441019	0.64338	0.179755	-2.45345	0.0141492
ENSG00000120647.8	protein_coding	CCDC77	0.397638	1.4883	0.162096	2.4531	0.0141631
ENSG00000136848.15	protein_coding	DAB2IP	0.399813	1.49155	0.162989	2.45301	0.0141668
ENSG00000162576.15	protein_coding	MXRA8	-0.400315	0.670109	0.163246	-2.45222	0.0141979
ENSG00000166169.15	protein_coding	POLL	0.399636	1.49128	0.16298	2.45205	0.0142044
ENSG00000236819.1	lincRNA	LINC01563	-0.39803	0.671642	0.162397	-2.45097	0.0142473
ENSG00000166793.9	protein_coding	YPEL4	-0.39822	0.671514	0.162554	-2.44977	0.0142948
ENSG00000142002.15	protein_coding	DPP9	0.397406	1.48796	0.162295	2.44867	0.0143385
ENSG00000171105.12	protein_coding	INSR	-0.398508	0.671321	0.162759	-2.44845	0.0143473
ENSG00000091513.13	protein_coding	TF	-0.396235	0.672849	0.161879	-2.44771	0.0143766
ENSG00000139197.9	protein_coding	PEX5	0.398148	1.48906	0.162671	2.44756	0.0143827
ENSG00000248192.1	antisense	ATG10-AS1	-0.410947	0.663022	0.167911	-2.44741	0.0143889
ENSG00000232500.1	lincRNA	AP005273.1	-0.463342	0.629178	0.18932	-2.4474	0.014389
ENSG00000242828.1	lincRNA	RP11-47P18.1	-0.394176	0.674235	0.16106	-2.44739	0.0143894
ENSG00000272071.1	lincRNA	RP11-332J15.4	-0.400225	0.67017	0.163544	-2.4472	0.0143973
ENSG00000004799.7	protein_coding	PDK4	-0.396008	0.673001	0.162004	-2.44443	0.0145082
ENSG00000131095.10	protein_coding	GFAP	-0.39803	0.671642	0.162835	-2.44437	0.0145106
ENSG00000110321.14	protein_coding	EIF4G2	-0.398999	0.670991	0.163255	-2.44403	0.0145242
ENSG00000167670.14	protein_coding	CHAF1A	0.396263	1.48626	0.162164	2.44359	0.0145418
ENSG00000126947.10	protein_coding	ARMCX1	-0.396786	0.672478	0.162401	-2.44324	0.0145559
ENSG00000267339.4	lincRNA	LINC00906	-0.396508	0.672665	0.162396	-2.44162	0.0146216
ENSG00000178033.5	protein_coding	FAM26E	-0.396893	0.672406	0.16259	-2.44107	0.0146438
ENSG00000167612.11	protein_coding	ANKRD33	-0.395515	0.673333	0.162099	-2.43996	0.014689
ENSG00000259363.4	lincRNA	CTD-2054N24.2	-0.398159	0.671555	0.163246	-2.43902	0.0147271
ENSG00000109906.12	protein_coding	ZBTB16	-0.395065	0.673636	0.162074	-2.43756	0.0147869
ENSG00000170367.4	protein_coding	CST5	-0.394739	0.673856	0.161989	-2.43682	0.0148171
ENSG00000261078.1	antisense	RP11-481J2.1	-0.428913	0.651216	0.176021	-2.43672	0.0148213
ENSG00000215808.2	lincRNA	LINC01139	-0.393801	0.674488	0.161637	-2.43633	0.0148373
ENSG00000196184.8	protein_coding	OR10J1	-0.664773	0.51439	0.273084	-2.43431	0.0149201
ENSG00000148841.14	protein_coding	ITPRIP	-0.396902	0.6724	0.163051	-2.43422	0.0149239
ENSG00000279026.1	TEC	RP3-414A15.12	-0.396409	0.672732	0.162883	-2.43371	0.0149452
ENSG00000264595.1	lincRNA	RP11-94B19.5	-0.474188	0.62239	0.194916	-2.43279	0.0149831
ENSG00000254162.1	lincRNA	RP11-48B3.3	-0.39589	0.673081	0.162757	-2.43239	0.0149995
ENSG00000169744.11	protein_coding	LDB2	-0.395413	0.673402	0.162614	-2.43161	0.0150321
ENSG00000234481.1	antisense	RP4-614N24.1	-0.502323	0.605123	0.206583	-2.43158	0.0150331
ENSG00000162062.13	protein_coding	C16orf59	0.395688	1.48541	0.162753	2.43122	0.0150482
ENSG00000197921.5	protein_coding	HES5	0.394578	1.48376	0.162335	2.43064	0.0150723
ENSG00000260450.1	lincRNA	RP11-523L20.1	-0.478369	0.619794	0.196846	-2.43017	0.0150917
ENSG00000250107.1	antisense	CACNA1G-AS1	-0.395408	0.673405	0.162713	-2.43009	0.015095
ENSG00000249406.1	lincRNA	RP11-893F2.5	-0.394763	0.673839	0.162488	-2.42949	0.0151199
ENSG00000234393.1	antisense	RP11-211N11.5	0.394185	1.48318	0.162255	2.42943	0.0151228
ENSG00000176248.8	protein_coding	ANAPC2	0.393565	1.48226	0.162009	2.42928	0.0151289
ENSG00000279355.1	TEC	AGPAT4-IT1	-0.394794	0.673819	0.162517	-2.42925	0.0151303
ENSG00000100036.12	protein_coding	SLC35E4	0.393068	1.48152	0.161836	2.4288	0.0151491
ENSG00000182771.16	protein_coding	GRID1	-0.394064	0.674311	0.162274	-2.42839	0.0151661
ENSG00000170801.8	protein_coding	HTRA3	-0.393693	0.674561	0.16214	-2.42811	0.0151779
ENSG00000255506.1	antisense	RP11-203F8.1	-0.472209	0.623623	0.194511	-2.42768	0.0151959
ENSG00000109061.9	protein_coding	MYH1	-0.395327	0.67346	0.162858	-2.42744	0.0152059
ENSG00000005381.7	protein_coding	MPO	-0.396134	0.672917	0.163192	-2.42741	0.0152071
ENSG00000106624.7	protein_coding	AEBP1	-0.396758	0.672497	0.163458	-2.42729	0.0152122
ENSG00000152977.8	protein_coding	ZIC1	-0.394366	0.674107	0.162522	-2.42653	0.0152438
ENSG00000018610.12	protein_coding	CXorf56	0.397411	1.48797	0.163806	2.42611	0.0152618
ENSG00000158683.6	protein_coding	PKD1L1	-0.395261	0.673505	0.162942	-2.42577	0.0152757
ENSG00000234456.6	processed_transcript	MAGI2-AS3	-0.393788	0.674497	0.162372	-2.42522	0.0152993
ENSG00000258657.4	antisense	RP11-104E19.1	-0.393344	0.674797	0.162271	-2.42399	0.015351
ENSG00000163762.5	protein_coding	TM4SF18	-0.394375	0.674102	0.162712	-2.42375	0.0153611
ENSG00000146938.13	protein_coding	NLGN4X	-0.394905	0.673744	0.162932	-2.42374	0.0153617
ENSG00000268777.1	antisense	CTD-3073N11.9	-0.532604	0.587074	0.219918	-2.42183	0.0154425
ENSG00000169902.12	protein_coding	TPST1	-0.393418	0.674747	0.162448	-2.42181	0.0154434
ENSG00000259981.1	lincRNA	AF096876.1	-0.732395	0.480756	0.302442	-2.42161	0.0154521
ENSG00000280304.1	TEC	CTD-2536I1.2	-0.393799	0.67449	0.162633	-2.42139	0.0154613
ENSG00000134588.11	protein_coding	USP26	-0.394239	0.674193	0.162895	-2.42019	0.0155122
ENSG00000256458.1	antisense	RP11-363J17.1	0.397183	1.48763	0.164141	2.41977	0.0155303
ENSG00000137440.4	protein_coding	FGFBP1	0.396208	1.48618	0.163746	2.41965	0.0155356
ENSG00000144218.17	protein_coding	AFF3	-0.393497	0.674693	0.162641	-2.41942	0.0155454
ENSG00000106723.15	protein_coding	SPIN1	-0.393304	0.674823	0.162577	-2.41919	0.015555
ENSG00000179428.2	antisense	AC073072.5	-0.394533	0.673995	0.163112	-2.41878	0.0155727
ENSG00000136840.17	protein_coding	ST6GALNAC4	0.392757	1.48106	0.162477	2.41731	0.0156358
ENSG00000254140.1	lincRNA	RP11-731F5.1	-0.392446	0.675403	0.162361	-2.41713	0.0156436
ENSG00000104427.10	protein_coding	ZC2HC1A	-0.392954	0.67506	0.162573	-2.41709	0.015645
ENSG00000260778.3	lincRNA	RP11-304L19.13	0.393721	1.48249	0.162909	2.41682	0.0156568
ENSG00000176994.10	protein_coding	SMCR8	0.391075	1.47857	0.161821	2.41672	0.0156611
ENSG00000279587.1	TEC	RP1-278D1.2	-0.395627	0.673258	0.163704	-2.41672	0.0156612
ENSG00000116183.9	protein_coding	PAPPA2	-0.393754	0.67452	0.162936	-2.41661	0.0156656
ENSG00000101276.13	protein_coding	SLC52A3	0.392644	1.48089	0.162505	2.4162	0.0156837
ENSG00000188694.5	protein_coding	KRTAP24-1	-0.44312	0.64203	0.183398	-2.41616	0.015685
ENSG00000150048.9	protein_coding	CLEC1A	-0.392463	0.675392	0.162463	-2.41571	0.0157045
ENSG00000179094.12	protein_coding	PER1	-0.394326	0.674134	0.163238	-2.41565	0.0157071
ENSG00000095203.13	protein_coding	EPB41L4B	0.392793	1.48111	0.162616	2.41547	0.015715
ENSG00000154654.13	protein_coding	NCAM2	-0.392679	0.675246	0.162574	-2.41538	0.0157188
ENSG00000261507.1	lincRNA	RP11-1437A8.6	-1.41534	0.242843	0.586178	-2.41452	0.0157558
ENSG00000136770.9	protein_coding	DNAJC1	0.393024	1.48145	0.162799	2.41417	0.0157711
ENSG00000248148.1	lincRNA	RP11-357F12.1	-0.44529	0.640638	0.184514	-2.41331	0.0158084
ENSG00000223726.1	lincRNA	CTA-929C8.7	-0.395911	0.673067	0.164058	-2.41324	0.0158115
ENSG00000248388.4	antisense	RP11-313E19.2	-0.392094	0.67564	0.162498	-2.41292	0.0158252
ENSG00000258875.4	processed_transcript	CTD-2547L24.3	0.39168	1.47946	0.162333	2.41282	0.0158297
ENSG00000280335.1	TEC	RP11-15F12.6	-0.391076	0.676329	0.16215	-2.41182	0.0158733
ENSG00000186462.8	protein_coding	NAP1L2	-0.391363	0.676135	0.162319	-2.41108	0.0159055
ENSG00000237903.1	sense_intronic	RP3-404F18.5	-0.390627	0.676632	0.162049	-2.41054	0.0159287
ENSG00000239395.1	processed_transcript	RP11-634B7.5	-0.72767	0.483033	0.301879	-2.41047	0.0159321
ENSG00000255471.1	antisense	RP11-736K20.5	-0.390684	0.676594	0.162102	-2.41011	0.0159478
ENSG00000254774.1	antisense	RP11-148O21.3	-0.395466	0.673366	0.164112	-2.40974	0.0159639
ENSG00000085117.10	protein_coding	CD82	0.394583	1.48377	0.163761	2.40951	0.0159738
ENSG00000162227.6	protein_coding	TAF6L	0.392773	1.48108	0.163028	2.40923	0.0159862
ENSG00000265246.1	lincRNA	RP11-663N22.1	-0.389713	0.677251	0.161817	-2.40835	0.0160248
ENSG00000237250.3	antisense	RP11-193H5.1	-0.399468	0.670677	0.165871	-2.40831	0.0160266
ENSG00000205029.1	protein_coding	OR5D16	-0.678458	0.507399	0.281799	-2.40759	0.016058
ENSG00000137731.12	protein_coding	FXYD2	-0.390292	0.676859	0.162146	-2.40704	0.0160825
ENSG00000257185.1	lincRNA	RP11-626P14.2	-0.394392	0.67409	0.16385	-2.40703	0.0160828
ENSG00000004948.12	protein_coding	CALCR	-0.391625	0.675958	0.162732	-2.40656	0.0161034
ENSG00000249109.1	antisense	RP11-1026M7.2	-0.390941	0.67642	0.162516	-2.40556	0.0161476
ENSG00000224659.2	protein_coding	GAGE12J	-0.499949	0.606562	0.207854	-2.40529	0.0161597
ENSG00000248943.1	lincRNA	RP11-1026M7.3	-0.536008	0.585079	0.222946	-2.40421	0.0162075
ENSG00000254207.1	sense_intronic	RP11-43A14.1	0.390465	1.47767	0.16244	2.40374	0.0162282
ENSG00000230794.1	lincRNA	AF015720.3	-0.397065	0.67229	0.165224	-2.40319	0.0162525
ENSG00000280383.1	sense_overlapping	CTA-941F9.10	0.393844	1.48267	0.163912	2.40278	0.0162712
ENSG00000154027.17	protein_coding	AK5	-0.389281	0.677544	0.162019	-2.40268	0.0162754
ENSG00000124789.10	protein_coding	NUP153	-0.394015	0.674344	0.164009	-2.4024	0.0162879
ENSG00000090534.16	protein_coding	THPO	-0.389559	0.677355	0.162177	-2.40207	0.0163027
ENSG00000253749.1	lincRNA	RP11-700E23.1	-0.445134	0.640739	0.185339	-2.40172	0.0163181
ENSG00000281832.1	lincRNA	LINC00602	-0.388666	0.677961	0.161832	-2.40166	0.0163207
ENSG00000251331.5	lincRNA	RP11-689K5.3	-0.390658	0.676612	0.162704	-2.40103	0.0163488
ENSG00000099783.10	protein_coding	HNRNPM	0.389911	1.47685	0.162447	2.40023	0.0163846
ENSG00000224506.2	lincRNA	RP1-293L8.2	-0.423381	0.654829	0.176395	-2.40018	0.0163869
ENSG00000280273.1	protein_coding	AF131216.1	-0.389232	0.677577	0.162186	-2.39991	0.0163992
ENSG00000244286.1	antisense	ITGB5-AS1	-0.389191	0.677605	0.162215	-2.39924	0.0164294
ENSG00000104886.8	protein_coding	PLEKHJ1	0.389605	1.4764	0.162414	2.39884	0.0164471
ENSG00000256343.6	lincRNA	RP11-662M24.1	-0.397889	0.671736	0.165868	-2.39883	0.0164477
ENSG00000015568.11	protein_coding	RGPD5	-0.389228	0.67758	0.162259	-2.3988	0.0164487
ENSG00000104833.9	protein_coding	TUBB4A	-0.3903	0.676854	0.162737	-2.39835	0.016469
ENSG00000203783.4	protein_coding	PRR9	-0.399192	0.670862	0.166457	-2.39817	0.0164771
ENSG00000182580.2	protein_coding	EPHB3	0.387717	1.47361	0.161696	2.39781	0.0164934
ENSG00000162669.14	protein_coding	HFM1	-0.389117	0.677655	0.162299	-2.39753	0.0165061
ENSG00000203797.8	protein_coding	DDO	-0.387964	0.678437	0.161824	-2.39745	0.0165098
ENSG00000111490.11	protein_coding	TBC1D30	0.389325	1.47598	0.162441	2.39671	0.0165432
ENSG00000091879.12	protein_coding	ANGPT2	-0.390243	0.676893	0.162833	-2.39658	0.0165489
ENSG00000160179.17	protein_coding	ABCG1	-0.390848	0.676483	0.163086	-2.39657	0.0165494
ENSG00000171055.13	protein_coding	FEZ2	-0.389039	0.677708	0.162339	-2.39646	0.0165541
ENSG00000178605.11	protein_coding	GTPBP6	0.389731	1.47658	0.162634	2.39636	0.0165586
ENSG00000110367.10	protein_coding	DDX6	0.391677	1.47946	0.163455	2.39624	0.0165644
ENSG00000280422.1	TEC	RP11-155D18.13	-0.387599	0.678685	0.161771	-2.39597	0.0165762
ENSG00000230830.1	antisense	ARPP21-AS1	-0.872533	0.417892	0.36425	-2.39542	0.0166012
ENSG00000259062.2	antisense	ACTN1-AS1	-0.387672	0.678635	0.161874	-2.3949	0.0166247
ENSG00000080561.12	protein_coding	MID2	-0.389162	0.677624	0.162501	-2.39483	0.016628
ENSG00000144366.14	protein_coding	GULP1	-0.388157	0.678306	0.162121	-2.39424	0.0166549
ENSG00000232193.1	lincRNA	AL157359.4	-0.617094	0.53951	0.257829	-2.39342	0.0166921
ENSG00000269131.1	antisense	AC004447.2	0.388023	1.47406	0.162135	2.39322	0.0167014
ENSG00000146678.8	protein_coding	IGFBP1	-0.388917	0.67779	0.16253	-2.3929	0.0167159
ENSG00000247131.4	antisense	RP11-588G21.2	-0.388645	0.677975	0.162459	-2.39226	0.0167449
ENSG00000270661.1	lincRNA	RP1-142L7.9	-0.391283	0.676189	0.163588	-2.39188	0.0167622
ENSG00000123243.13	protein_coding	ITIH5	-0.387558	0.678713	0.162128	-2.39044	0.0168282
ENSG00000160803.7	protein_coding	UBQLN4	0.38651	1.47184	0.16175	2.38956	0.0168686
ENSG00000171793.12	protein_coding	CTPS1	0.386552	1.4719	0.161826	2.38869	0.0169084
ENSG00000153707.14	protein_coding	PTPRD	-0.387576	0.6787	0.162291	-2.38815	0.0169334
ENSG00000154545.15	protein_coding	MAGED4	-0.389059	0.677694	0.162968	-2.38734	0.0169708
ENSG00000133328.3	protein_coding	HRASLS2	0.388243	1.47439	0.162664	2.38677	0.0169971
ENSG00000205944.10	protein_coding	DAZ2	-0.387298	0.678889	0.162343	-2.38568	0.0170477
ENSG00000241679.2	processed_transcript	RP11-80H8.4	-0.388253	0.678241	0.162753	-2.38554	0.0170541
ENSG00000171951.4	protein_coding	SCG2	-0.385972	0.67979	0.161877	-2.38434	0.0171096
ENSG00000128652.10	protein_coding	HOXD3	-0.387652	0.678649	0.162704	-2.38255	0.0171931
ENSG00000257325.1	antisense	RP11-263E1.1	-0.573248	0.563691	0.240656	-2.38202	0.0172179
ENSG00000269391.1	lincRNA	RP11-194G10.3	-0.517505	0.596006	0.217256	-2.38201	0.0172185
ENSG00000175264.6	protein_coding	CHST1	-0.392214	0.675559	0.164761	-2.38051	0.0172889
ENSG00000120328.6	protein_coding	PCDHB12	-0.387012	0.679083	0.162589	-2.38031	0.0172979
ENSG00000184216.10	protein_coding	IRAK1	0.38485	1.46939	0.161715	2.3798	0.017322
ENSG00000274049.3	protein_coding	INO80B-WBP1	0.3871	1.4727	0.162661	2.37979	0.0173225
ENSG00000173226.15	protein_coding	IQCB1	0.384953	1.46955	0.161763	2.37973	0.0173252
ENSG00000136193.15	protein_coding	SCRN1	-0.387775	0.678565	0.162961	-2.37956	0.0173334
ENSG00000145536.14	protein_coding	ADAMTS16	-0.38607	0.679723	0.162269	-2.3792	0.0173502
ENSG00000259756.1	antisense	RP11-625H11.2	0.387746	1.47366	0.162977	2.37915	0.0173526
ENSG00000136830.10	protein_coding	FAM129B	0.385912	1.47096	0.162208	2.37912	0.0173542
ENSG00000231718.1	lincRNA	RP11-382E9.1	-0.484193	0.616194	0.203528	-2.379	0.0173596
ENSG00000153558.12	protein_coding	FBXL2	-0.386875	0.679176	0.162638	-2.37876	0.0173712
ENSG00000244624.3	protein_coding	KRTAP20-1	-0.648545	0.522806	0.272677	-2.37844	0.0173861
ENSG00000110887.6	protein_coding	DAO	-0.387005	0.679088	0.162717	-2.37839	0.0173885
ENSG00000279163.1	TEC	RP11-313I2.3	-0.745359	0.474564	0.313436	-2.37803	0.0174054
ENSG00000280073.1	TEC	CTD-2525P14.5	-0.385372	0.680197	0.162066	-2.37787	0.0174131
ENSG00000231132.1	antisense	RP11-40C11.2	-0.385284	0.680257	0.162083	-2.37708	0.0174501
ENSG00000010404.16	protein_coding	IDS	-0.386557	0.679392	0.162628	-2.37694	0.0174567
ENSG00000136315.4	lincRNA	RP11-84C10.2	-0.385303	0.680245	0.16218	-2.37578	0.0175121
ENSG00000157045.7	protein_coding	NTAN1	-0.384223	0.68098	0.161796	-2.37474	0.0175611
ENSG00000121440.13	protein_coding	PDZRN3	-0.385747	0.679943	0.16245	-2.37456	0.0175701
ENSG00000239661.1	lincRNA	RP11-78O22.1	-0.647676	0.523261	0.272888	-2.37342	0.0176244
ENSG00000128011.4	protein_coding	LRFN1	-0.389047	0.677702	0.163937	-2.37315	0.017637
ENSG00000272691.1	lincRNA	RP11-290M5.4	-0.385871	0.679858	0.162676	-2.37202	0.0176914
ENSG00000138735.14	protein_coding	PDE5A	-0.386104	0.6797	0.162847	-2.37096	0.0177421
ENSG00000176893.4	protein_coding	OR51G2	-0.546812	0.578792	0.230717	-2.37006	0.0177853
ENSG00000155099.6	protein_coding	TMEM55A	-0.383869	0.681221	0.161966	-2.37006	0.0177854
ENSG00000248294.1	lincRNA	CTD-2023N9.2	-0.568599	0.566318	0.239953	-2.36962	0.0178063
ENSG00000135931.16	protein_coding	ARMC9	-0.384635	0.680699	0.162374	-2.36882	0.0178447
ENSG00000279386.1	protein_coding	GAFA3	0.38468	1.46914	0.162437	2.36818	0.0178759
ENSG00000161813.19	protein_coding	LARP4	0.383954	1.46808	0.162134	2.36812	0.0178787
ENSG00000236453.4	lincRNA	AC003092.1	-0.384137	0.681038	0.162237	-2.36775	0.0178969
ENSG00000185652.10	protein_coding	NTF3	-0.384207	0.68099	0.162276	-2.36761	0.0179033
ENSG00000055955.14	protein_coding	ITIH4	-0.384234	0.680972	0.16229	-2.36758	0.0179049
ENSG00000231106.2	lincRNA	LINC01436	-0.383777	0.681283	0.162099	-2.36755	0.0179061
ENSG00000279326.1	TEC	RP5-1136A10.1	-0.382367	0.682245	0.161633	-2.36565	0.0179984
ENSG00000161091.11	protein_coding	MFSD12	0.383457	1.46735	0.162094	2.36564	0.0179991
ENSG00000165443.10	protein_coding	PHYHIPL	-0.38326	0.681635	0.16203	-2.36536	0.0180124
ENSG00000150457.8	protein_coding	LATS2	-0.385371	0.680198	0.16294	-2.36511	0.018025
ENSG00000259390.2	lincRNA	RP11-27M9.1	-0.465213	0.628001	0.196746	-2.36453	0.0180529
ENSG00000257456.1	antisense	RP11-310I24.1	-0.382995	0.681817	0.161983	-2.36441	0.0180587
ENSG00000258426.1	lincRNA	RP11-452D21.1	-0.717518	0.487962	0.303471	-2.36437	0.0180608
ENSG00000127191.16	protein_coding	TRAF2	0.383358	1.4672	0.162143	2.36432	0.0180632
ENSG00000147596.3	protein_coding	PRDM14	-0.384277	0.680943	0.162578	-2.36365	0.018096
ENSG00000253134.1	lincRNA	CTC-436K13.2	-0.556102	0.57344	0.235284	-2.36353	0.0181015
ENSG00000229196.3	antisense	RP11-775D22.2	-0.383248	0.681644	0.1622	-2.36281	0.0181371
ENSG00000204516.8	protein_coding	MICB	0.382324	1.46569	0.161817	2.36269	0.0181428
ENSG00000249647.2	lincRNA	C5orf66-AS2	-0.384909	0.680512	0.162928	-2.36245	0.0181545
ENSG00000104331.7	protein_coding	IMPAD1	-0.384464	0.680815	0.162749	-2.36232	0.0181609
ENSG00000257747.1	lincRNA	RP11-362A1.1	-0.419433	0.657419	0.177581	-2.36193	0.01818
ENSG00000237035.1	lincRNA	AC109589.1	-0.664172	0.514699	0.281243	-2.36156	0.0181982
ENSG00000115355.14	protein_coding	CCDC88A	-0.383533	0.68145	0.162409	-2.36153	0.0181999
ENSG00000279517.1	TEC	RP11-64J4.7	-0.509045	0.601069	0.215562	-2.36148	0.0182019
ENSG00000277602.1	lincRNA	AC005363.11	0.386727	1.47216	0.16377	2.3614	0.018206
ENSG00000261496.1	sense_overlapping	RP13-514E23.1	-0.382099	0.682428	0.161842	-2.36094	0.0182289
ENSG00000148335.13	protein_coding	NTMT1	0.384129	1.46833	0.162723	2.36063	0.0182437
ENSG00000166664.12	protein_coding	CHRFAM7A	-0.384081	0.681076	0.162713	-2.36048	0.0182511
ENSG00000197702.10	protein_coding	PARVA	-0.383555	0.681434	0.162494	-2.36043	0.0182538
ENSG00000204701.1	protein_coding	OR2J3	-0.517922	0.595757	0.219431	-2.36029	0.0182605
ENSG00000257869.1	lincRNA	CTD-2591A6.2	-0.380102	0.683792	0.161072	-2.35983	0.0182834
ENSG00000130508.9	protein_coding	PXDN	-0.382983	0.681824	0.162301	-2.35971	0.0182894
ENSG00000072163.17	protein_coding	LIMS2	-0.381733	0.682677	0.161786	-2.35949	0.0183001
ENSG00000234817.2	lincRNA	RP3-400B16.1	0.383719	1.46773	0.16264	2.35932	0.0183085
ENSG00000254508.4	antisense	FBXO3-AS1	-0.420958	0.656417	0.178436	-2.35916	0.0183164
ENSG00000151322.17	protein_coding	NPAS3	-0.382606	0.682082	0.162196	-2.35892	0.0183284
ENSG00000133067.16	protein_coding	LGR6	0.384421	1.46876	0.162993	2.35851	0.0183483
ENSG00000116962.13	protein_coding	NID1	-0.383074	0.681762	0.162438	-2.35828	0.0183601
ENSG00000197977.3	protein_coding	ELOVL2	-0.383849	0.681234	0.162785	-2.35802	0.0183729
ENSG00000164758.6	protein_coding	MED30	0.387292	1.47299	0.164259	2.35781	0.0183831
ENSG00000146535.12	protein_coding	GNA12	-0.38471	0.680648	0.163172	-2.3577	0.0183886
ENSG00000121897.12	protein_coding	LIAS	0.384362	1.46868	0.16303	2.35761	0.018393
ENSG00000069206.14	protein_coding	ADAM7	-0.382744	0.681988	0.1624	-2.35679	0.0184335
ENSG00000262198.1	lincRNA	RP11-124N19.3	-0.380327	0.683638	0.161391	-2.35656	0.0184451
ENSG00000161681.14	protein_coding	SHANK1	-0.383945	0.681169	0.16293	-2.3565	0.0184479
ENSG00000163453.10	protein_coding	IGFBP7	-0.38223	0.682338	0.162268	-2.35555	0.0184953
ENSG00000198128.3	protein_coding	OR2L3	-0.553655	0.574845	0.235076	-2.35522	0.0185117
ENSG00000106436.4	protein_coding	MYL10	-0.381859	0.682591	0.162155	-2.3549	0.0185276
ENSG00000184697.6	protein_coding	CLDN6	-0.381757	0.682661	0.162176	-2.35396	0.0185745
ENSG00000130734.8	protein_coding	ATG4D	0.380774	1.46342	0.161855	2.35257	0.0186442
ENSG00000280339.1	TEC	RP11-736K20.4	-0.381087	0.683119	0.162033	-2.35192	0.018677
ENSG00000226702.1	lincRNA	MIR217HG	-0.4053	0.666777	0.172343	-2.35171	0.0186873
ENSG00000152969.15	protein_coding	JAKMIP1	0.38319	1.46696	0.162988	2.35103	0.0187214
ENSG00000241912.1	lincRNA	RP11-292E2.2	0.381857	1.465	0.162432	2.35088	0.0187291
ENSG00000115290.8	protein_coding	GRB14	-0.383243	0.681647	0.163043	-2.35057	0.0187448
ENSG00000226218.1	lincRNA	AC079163.1	-0.708211	0.492525	0.301332	-2.35027	0.0187598
ENSG00000169756.15	protein_coding	LIMS1	-0.382068	0.682449	0.162575	-2.3501	0.0187683
ENSG00000115896.14	protein_coding	PLCL1	-0.380683	0.683394	0.161986	-2.35009	0.0187688
ENSG00000271787.1	antisense	RP11-254F7.3	-0.380635	0.683427	0.162019	-2.34933	0.0188073
ENSG00000256258.1	lincRNA	RP11-495K9.9	-0.534422	0.586008	0.227538	-2.34871	0.0188383
ENSG00000151176.6	protein_coding	PLBD2	-0.383571	0.681424	0.163374	-2.3478	0.0188844
ENSG00000237380.5	antisense	HOXD-AS2	-0.380317	0.683644	0.162001	-2.34763	0.0188934
ENSG00000186638.14	protein_coding	KIF24	0.380084	1.46241	0.161944	2.34701	0.0189245
ENSG00000242125.3	sense_intronic	SNHG3	0.381087	1.46388	0.162403	2.34655	0.0189481
ENSG00000211445.10	protein_coding	GPX3	-0.381179	0.683056	0.16246	-2.3463	0.018961
ENSG00000267761.3	lincRNA	CTD-2130O13.1	-0.378304	0.685022	0.161259	-2.34594	0.0189789
ENSG00000022567.8	protein_coding	SLC45A4	0.379617	1.46173	0.161863	2.3453	0.0190119
ENSG00000178295.13	protein_coding	GEN1	0.381424	1.46437	0.162636	2.34526	0.0190139
ENSG00000225539.4	lincRNA	AC018799.1	-0.409522	0.663968	0.174627	-2.34512	0.0190209
ENSG00000186575.16	protein_coding	NF2	0.382268	1.4656	0.163059	2.34435	0.0190602
ENSG00000249231.6	lincRNA	CASC16	-0.378902	0.684612	0.161651	-2.34396	0.0190804
ENSG00000082126.16	protein_coding	MPP4	-0.381823	0.682616	0.162898	-2.34395	0.019081
ENSG00000166148.3	protein_coding	AVPR1A	-0.382596	0.682089	0.163237	-2.34381	0.0190878
ENSG00000258677.2	protein_coding	RP11-463D19.2	0.551052	1.73508	0.235125	2.34365	0.0190959
ENSG00000153294.10	protein_coding	GPR115	-0.379795	0.684002	0.162117	-2.34272	0.0191439
ENSG00000137672.11	protein_coding	TRPC6	-0.380455	0.68355	0.162406	-2.34262	0.0191488
ENSG00000218336.6	protein_coding	TENM3	-0.382226	0.682341	0.163221	-2.34177	0.0191927
ENSG00000011405.12	protein_coding	PIK3C2A	-0.380105	0.68379	0.162341	-2.3414	0.0192114
ENSG00000184867.12	protein_coding	ARMCX2	-0.381618	0.682756	0.163037	-2.34068	0.0192484
ENSG00000262352.1	lincRNA	AP005530.1	-0.541022	0.582153	0.231138	-2.34068	0.0192485
ENSG00000232807.2	antisense	RP11-536K7.3	-0.378608	0.684814	0.161796	-2.34004	0.0192819
ENSG00000280285.1	TEC	RP11-630A13.4	-0.380851	0.68328	0.162756	-2.34	0.0192835
ENSG00000240432.3	protein_coding	KRTAP13-3	-0.734502	0.479744	0.313907	-2.33988	0.0192902
ENSG00000028203.16	protein_coding	VEZT	-0.379403	0.68427	0.162147	-2.33986	0.0192908
ENSG00000143515.15	protein_coding	ATP8B2	-0.379411	0.684264	0.162185	-2.33937	0.0193164
ENSG00000258986.5	protein_coding	TMEM179	-0.379854	0.683961	0.162416	-2.33878	0.0193469
ENSG00000129933.19	protein_coding	MAU2	0.37898	1.46079	0.16208	2.33822	0.0193758
ENSG00000049167.12	protein_coding	ERCC8	-0.380088	0.683801	0.162559	-2.33816	0.0193789
ENSG00000169856.8	protein_coding	ONECUT1	-0.379914	0.68392	0.162501	-2.33793	0.0193911
ENSG00000162365.10	protein_coding	CYP4A22	0.381976	1.46518	0.163414	2.33748	0.0194143
ENSG00000122420.8	protein_coding	PTGFR	-0.378332	0.685003	0.161885	-2.33704	0.019437
ENSG00000261672.1	lincRNA	RP11-475B2.1	-0.379214	0.684399	0.162266	-2.33699	0.0194395
ENSG00000074590.12	protein_coding	NUAK1	-0.380148	0.68376	0.162682	-2.33675	0.0194523
ENSG00000111058.6	protein_coding	ACSS3	-0.379516	0.684192	0.162423	-2.3366	0.0194601
ENSG00000260605.1	lincRNA	RP11-883G14.3	-0.469909	0.625059	0.201116	-2.33651	0.0194645
ENSG00000280432.1	TEC	AP000962.1	-0.380074	0.683811	0.162705	-2.33598	0.0194924
ENSG00000259650.1	antisense	RP11-272D12.1	-0.470781	0.624514	0.201569	-2.33558	0.019513
ENSG00000267196.1	sense_intronic	RP11-813F20.4	0.378571	1.4602	0.162101	2.3354	0.0195225
ENSG00000213390.9	protein_coding	ARHGAP19	0.378027	1.4594	0.1619	2.33494	0.0195464
ENSG00000196166.3	protein_coding	C8orf86	-0.379609	0.684129	0.162662	-2.33373	0.01961
ENSG00000104067.15	protein_coding	TJP1	-0.379075	0.684495	0.162441	-2.33362	0.0196157
ENSG00000123094.14	protein_coding	RASSF8	-0.379766	0.684022	0.162737	-2.33362	0.0196158
ENSG00000134874.16	protein_coding	DZIP1	-0.37948	0.684217	0.162625	-2.33346	0.019624
ENSG00000164125.14	protein_coding	FAM198B	-0.378765	0.684706	0.162355	-2.33295	0.0196509
ENSG00000186803.3	protein_coding	IFNA10	-0.636589	0.529094	0.272906	-2.33263	0.0196675
ENSG00000231599.1	lincRNA	LINC01037	-0.376446	0.686296	0.161394	-2.33247	0.0196761
ENSG00000123136.13	protein_coding	DDX39A	0.378418	1.45997	0.162248	2.33233	0.0196831
ENSG00000225556.1	protein_coding	C2CD4D	0.380885	1.46358	0.163351	2.3317	0.0197163
ENSG00000258637.1	antisense	RP11-242P2.1	-0.378625	0.684802	0.162381	-2.3317	0.0197164
ENSG00000091039.15	protein_coding	OSBPL8	-0.378482	0.6849	0.162332	-2.33152	0.0197257
ENSG00000101888.10	protein_coding	NXT2	0.379603	1.4617	0.162822	2.3314	0.0197324
ENSG00000260910.1	lincRNA	LINC00565	-0.381088	0.683118	0.163466	-2.33129	0.0197378
ENSG00000257849.1	lincRNA	RP11-547C5.1	-0.540568	0.582417	0.231891	-2.33113	0.0197466
ENSG00000213625.7	protein_coding	LEPROT	-0.37925	0.684374	0.162691	-2.3311	0.019748
ENSG00000229967.1	antisense	RP11-366F6.2	-0.376913	0.685976	0.161705	-2.33087	0.0197602
ENSG00000280216.1	TEC	RP3-333H23.9	-0.377462	0.685599	0.161949	-2.33075	0.0197668
ENSG00000233276.3	protein_coding	GPX1	-0.378267	0.685048	0.162296	-2.33073	0.0197679
ENSG00000148985.18	protein_coding	PGAP2	0.379595	1.46169	0.162925	2.32988	0.0198124
ENSG00000079805.15	protein_coding	DNM2	0.377856	1.45915	0.162183	2.32981	0.0198161
ENSG00000164889.11	protein_coding	SLC4A2	0.376436	1.45708	0.161606	2.32934	0.0198411
ENSG00000183722.7	protein_coding	LHFP	-0.37852	0.684874	0.162505	-2.32928	0.0198444
ENSG00000033011.10	protein_coding	ALG1	0.377831	1.45912	0.162216	2.32918	0.0198495
ENSG00000240694.7	protein_coding	PNMA2	-0.384351	0.680893	0.165038	-2.32886	0.0198665
ENSG00000227733.7	lincRNA	RP4-565E6.1	-0.378661	0.684778	0.16262	-2.3285	0.0198855
ENSG00000254676.1	sense_overlapping	RP11-727A23.4	0.377482	1.45861	0.162168	2.32773	0.0199266
ENSG00000258082.1	lincRNA	RP11-443B7.3	-0.378807	0.684678	0.162766	-2.32731	0.0199487
ENSG00000162607.11	protein_coding	USP1	0.376613	1.45734	0.16184	2.32707	0.0199614
ENSG00000136839.1	protein_coding	OR13C9	-0.61673	0.539706	0.265041	-2.32693	0.0199692
ENSG00000223929.1	lincRNA	AC007381.2	-0.375378	0.687029	0.16136	-2.32634	0.0200005
ENSG00000198598.5	protein_coding	MMP17	-0.377184	0.68579	0.162185	-2.32563	0.0200381
ENSG00000275239.3	lincRNA	RP11-157L3.12	-0.376592	0.686196	0.161944	-2.32545	0.020048
ENSG00000205795.4	protein_coding	CYS1	-0.377413	0.685633	0.162301	-2.32539	0.020051
ENSG00000236017.6	antisense	ASMTL-AS1	0.377577	1.45875	0.16238	2.32527	0.0200574
ENSG00000206538.6	protein_coding	VGLL3	-0.379222	0.684394	0.163105	-2.32502	0.020071
ENSG00000233858.4	lincRNA	AC026904.1	-0.376401	0.686327	0.161901	-2.32489	0.0200778
ENSG00000138111.13	protein_coding	TMEM180	0.376489	1.45716	0.161953	2.32468	0.0200892
ENSG00000163380.14	protein_coding	LMOD3	-0.37815	0.685128	0.162713	-2.32404	0.0201236
ENSG00000178814.14	protein_coding	OPLAH	0.376174	1.4567	0.161901	2.32348	0.0201532
ENSG00000257017.7	protein_coding	HP	-0.376925	0.685967	0.162231	-2.32339	0.020158
ENSG00000169488.5	protein_coding	OR4K15	-0.472766	0.623276	0.20355	-2.32261	0.0202002
ENSG00000118946.10	protein_coding	PCDH17	-0.379231	0.684388	0.163294	-2.32239	0.0202122
ENSG00000198746.11	protein_coding	GPATCH3	0.377577	1.45875	0.162607	2.32203	0.0202315
ENSG00000232837.1	lincRNA	AF064858.7	-0.373341	0.68843	0.160827	-2.32138	0.0202663
ENSG00000183831.6	protein_coding	ANKRD45	-0.376539	0.686233	0.162264	-2.32054	0.0203119
ENSG00000005189.18	protein_coding	AC004381.6	0.377295	1.45833	0.162607	2.32028	0.0203257
ENSG00000269993.1	lincRNA	AF003625.3	-0.433879	0.647991	0.18701	-2.32008	0.0203364
ENSG00000100395.13	protein_coding	L3MBTL2	0.376823	1.45765	0.162494	2.31899	0.0203953
ENSG00000257912.1	lincRNA	RP11-248E9.5	-0.651666	0.521177	0.281106	-2.31822	0.0204372
ENSG00000261650.1	lincRNA	RP11-474D1.4	-0.386077	0.679718	0.166583	-2.31763	0.0204695
ENSG00000260854.1	lincRNA	CTD-2144E22.8	-0.373986	0.687986	0.161409	-2.31701	0.020503
ENSG00000054179.10	protein_coding	ENTPD2	0.376371	1.45699	0.162446	2.3169	0.0205092
ENSG00000145358.5	protein_coding	DDIT4L	-0.377729	0.685416	0.163065	-2.31643	0.0205346
ENSG00000225327.3	protein_coding	USP17L3	-0.728762	0.482506	0.31462	-2.31633	0.0205404
ENSG00000159387.7	protein_coding	IRX6	-0.37742	0.685628	0.162951	-2.31616	0.0205498
ENSG00000239474.5	protein_coding	KLHL41	-0.374485	0.687644	0.16171	-2.31578	0.0205702
ENSG00000148835.10	protein_coding	TAF5	0.375701	1.45601	0.162247	2.31561	0.0205794
ENSG00000092969.10	protein_coding	TGFB2	-0.377789	0.685375	0.163178	-2.31519	0.0206025
ENSG00000184227.6	protein_coding	ACOT1	-0.375191	0.687158	0.162098	-2.31459	0.0206353
ENSG00000140945.14	protein_coding	CDH13	-0.375934	0.686648	0.162444	-2.31424	0.0206546
ENSG00000138794.8	protein_coding	CASP6	0.377894	1.45921	0.163353	2.31336	0.0207029
ENSG00000242049.1	antisense	DNAJB8-AS1	-0.409932	0.663696	0.177217	-2.31317	0.0207135
ENSG00000088538.12	protein_coding	DOCK3	-0.374972	0.687308	0.162118	-2.31296	0.0207246
ENSG00000141252.18	protein_coding	VPS53	0.375075	1.4551	0.162216	2.3122	0.0207666
ENSG00000281113.1	lincRNA	RP11-294C11.6	-1.17681	0.308262	0.509071	-2.31167	0.0207957
ENSG00000080709.13	protein_coding	KCNN2	-0.378329	0.685005	0.16368	-2.31139	0.0208111
ENSG00000169851.14	protein_coding	PCDH7	-0.374648	0.687531	0.16209	-2.31136	0.0208128
ENSG00000250899.3	lincRNA	RP11-253E3.3	0.37396	1.45348	0.16184	2.31067	0.020851
ENSG00000134548.8	protein_coding	SPX	-0.375589	0.686884	0.162603	-2.30986	0.0208958
ENSG00000205174.4	lincRNA	C7orf66	-0.381253	0.683005	0.165093	-2.30933	0.0209255
ENSG00000160551.8	protein_coding	TAOK1	-0.376123	0.686518	0.162939	-2.30837	0.0209786
ENSG00000175877.3	protein_coding	WBSCR28	0.376146	1.45666	0.162959	2.30823	0.0209865
ENSG00000164741.13	protein_coding	DLC1	-0.376111	0.686526	0.162959	-2.30801	0.0209986
ENSG00000120820.11	protein_coding	GLT8D2	-0.375304	0.68708	0.16264	-2.30758	0.0210226
ENSG00000115687.12	protein_coding	PASK	0.373374	1.45263	0.161816	2.3074	0.0210326
ENSG00000129596.4	protein_coding	CDO1	-0.374439	0.687675	0.162286	-2.30729	0.0210389
ENSG00000259446.4	antisense	RP11-489D6.2	-0.375628	0.686858	0.162832	-2.30685	0.0210635
ENSG00000234127.7	protein_coding	TRIM26	0.374233	1.45388	0.162242	2.30664	0.0210748
ENSG00000169991.9	protein_coding	IFFO2	0.373741	1.45316	0.16203	2.30661	0.0210764
ENSG00000280969.1	protein_coding	RPS4Y2	-0.377094	0.685852	0.163493	-2.30649	0.0210832
ENSG00000274358.1	lincRNA	RP11-463J17.2	-0.372048	0.689321	0.161305	-2.30648	0.0210837
ENSG00000250180.1	lincRNA	RP11-138A23.2	-0.39147	0.676062	0.169762	-2.306	0.0211106
ENSG00000130695.12	protein_coding	CEP85	0.372257	1.45101	0.161441	2.30585	0.0211192
ENSG00000279881.1	TEC	RP11-513O13.1	-0.37526	0.687111	0.162772	-2.30543	0.0211427
ENSG00000008056.11	protein_coding	SYN1	-0.373484	0.688332	0.162069	-2.30448	0.0211958
ENSG00000244302.1	antisense	PEX5L-AS2	-0.497786	0.607875	0.216022	-2.30434	0.0212038
ENSG00000160051.10	protein_coding	IQCC	0.374053	1.45361	0.162336	2.30419	0.021212
ENSG00000068654.14	protein_coding	POLR1A	0.37193	1.45053	0.161429	2.30399	0.0212234
ENSG00000160058.17	protein_coding	BSDC1	0.373799	1.45325	0.162247	2.30389	0.021229
ENSG00000184459.7	protein_coding	BPIFC	-0.373904	0.688043	0.162339	-2.30324	0.0212655
ENSG00000171643.12	protein_coding	S100Z	-0.373284	0.68847	0.162103	-2.30275	0.0212929
ENSG00000235519.1	lincRNA	AC012075.2	-0.512436	0.599034	0.222574	-2.30232	0.0213171
ENSG00000257683.1	lincRNA	RP11-110L15.2	0.42775	1.5338	0.18581	2.30208	0.0213304
ENSG00000279542.1	TEC	RP11-963H4.6	-0.397999	0.671663	0.172888	-2.30206	0.0213316
ENSG00000237863.2	antisense	RP6-24A23.3	-0.375646	0.686845	0.16327	-2.30077	0.0214044
ENSG00000247877.5	lincRNA	CTD-2001C12.1	-0.374843	0.687397	0.162934	-2.30058	0.0214152
ENSG00000270547.4	lincRNA	LINC01235	-0.375196	0.687154	0.163119	-2.30013	0.0214406
ENSG00000185070.9	protein_coding	FLRT2	-0.375128	0.687201	0.163113	-2.29981	0.0214589
ENSG00000106536.18	protein_coding	POU6F2	-0.371717	0.689549	0.161636	-2.29972	0.0214641
ENSG00000184083.10	protein_coding	FAM120C	-0.373988	0.687985	0.162627	-2.29967	0.0214672
ENSG00000084453.15	protein_coding	SLCO1A2	-0.373614	0.688243	0.162469	-2.2996	0.0214709
ENSG00000102452.14	protein_coding	NALCN	-0.37511	0.687214	0.16312	-2.2996	0.0214709
ENSG00000155093.16	protein_coding	PTPRN2	0.374085	1.45366	0.162685	2.29944	0.0214798
ENSG00000087116.12	protein_coding	ADAMTS2	-0.374821	0.687412	0.163042	-2.29892	0.0215093
ENSG00000240618.1	lincRNA	RP11-206L10.5	0.373308	1.45253	0.162386	2.29889	0.0215112
ENSG00000279773.1	TEC	AL050303.10	0.473963	1.60635	0.206183	2.29875	0.0215189
ENSG00000275285.1	lincRNA	RP4-564F22.6	-0.378312	0.685017	0.164611	-2.29822	0.0215493
ENSG00000273816.1	lincRNA	RP11-85B7.5	-0.376952	0.685949	0.164056	-2.2977	0.0215789
ENSG00000189058.7	protein_coding	APOD	-0.371817	0.68948	0.161847	-2.29733	0.0215999
ENSG00000134255.12	protein_coding	CEPT1	0.371621	1.45008	0.16177	2.29722	0.0216062
ENSG00000167617.2	protein_coding	CDC42EP5	0.374598	1.45441	0.163087	2.29692	0.0216231
ENSG00000177234.7	lincRNA	LINC01561	-0.373555	0.688283	0.162635	-2.29689	0.0216253
ENSG00000274478.1	lincRNA	RP11-58A18.2	-0.394024	0.674338	0.171616	-2.29596	0.0216781
ENSG00000157510.12	protein_coding	AFAP1L1	-0.373033	0.688643	0.162534	-2.2951	0.0217274
ENSG00000128617.2	protein_coding	OPN1SW	-0.374351	0.687736	0.163194	-2.29391	0.0217959
ENSG00000133687.14	protein_coding	TMTC1	-0.372325	0.68913	0.16232	-2.29377	0.0218036
ENSG00000183292.11	protein_coding	TISP43	-0.371883	0.689435	0.162127	-2.29377	0.0218038
ENSG00000184115.15	lincRNA	RP13-1039J1.2	-0.592508	0.552939	0.258402	-2.29297	0.0218496
ENSG00000262267.4	lincRNA	U95743.1	-0.383365	0.681564	0.1672	-2.29285	0.0218568
ENSG00000125841.11	protein_coding	NRSN2	-0.371454	0.689731	0.162024	-2.29259	0.0218716
ENSG00000086289.10	protein_coding	EPDR1	-0.372513	0.689001	0.162505	-2.29232	0.0218871
ENSG00000250243.2	antisense	RP11-120A1.1	-0.576279	0.561986	0.251449	-2.29184	0.0219151
ENSG00000185818.7	protein_coding	NAT8L	-0.372678	0.688887	0.162614	-2.29179	0.0219178
ENSG00000132017.9	protein_coding	DCAF15	0.370163	1.44797	0.161564	2.29112	0.0219563
ENSG00000262952.1	lincRNA	AC139099.6	-0.461675	0.630227	0.201514	-2.29103	0.0219614
ENSG00000157379.12	protein_coding	DHRS1	0.375004	1.455	0.163726	2.29044	0.0219961
ENSG00000105705.14	protein_coding	SUGP1	0.372079	1.45075	0.162482	2.28997	0.0220231
ENSG00000230627.1	lincRNA	RP1-155D22.1	-0.625235	0.535136	0.273058	-2.28975	0.0220358
ENSG00000154262.11	protein_coding	ABCA6	-0.371237	0.689881	0.162181	-2.28902	0.0220782
ENSG00000251144.1	lincRNA	CTD-2532K18.2	-0.371932	0.689401	0.162529	-2.2884	0.0221144
ENSG00000258131.1	lincRNA	RP11-541G9.1	-0.423442	0.654789	0.185048	-2.28829	0.0221207
ENSG00000248367.1	antisense	CTB-129O4.1	0.372245	1.45099	0.162692	2.28804	0.0221353
ENSG00000104368.16	protein_coding	PLAT	-0.3706	0.69032	0.161977	-2.28798	0.0221385
ENSG00000235300.4	antisense	AC090627.1	0.37188	1.45046	0.162571	2.28749	0.022167
ENSG00000253298.1	lincRNA	AC008703.1	-0.369722	0.690926	0.161641	-2.28731	0.0221777
ENSG00000183671.11	protein_coding	GPR1	-0.370539	0.690362	0.162041	-2.2867	0.0222135
ENSG00000168779.18	protein_coding	SHOX2	-0.371532	0.689677	0.162486	-2.28655	0.0222223
ENSG00000174460.3	protein_coding	ZCCHC12	-0.372568	0.688963	0.162944	-2.28648	0.0222264
ENSG00000249297.1	lincRNA	RP11-97E7.2	-0.604908	0.546125	0.264566	-2.28641	0.02223
ENSG00000278522.3	protein_coding	POTEB3	-0.538106	0.583853	0.235362	-2.28629	0.0222376
ENSG00000203585.3	lincRNA	RP11-542B15.1	-0.371748	0.689528	0.16263	-2.28584	0.0222634
ENSG00000105248.14	protein_coding	CCDC94	0.372085	1.45076	0.162841	2.28497	0.0223149
ENSG00000148735.13	protein_coding	PLEKHS1	0.371994	1.45062	0.162823	2.28464	0.0223337
ENSG00000269699.4	protein_coding	ZIM2	-0.372108	0.68928	0.162903	-2.28423	0.0223579
ENSG00000164111.13	protein_coding	ANXA5	-0.371036	0.690019	0.162482	-2.28355	0.0223979
ENSG00000236924.1	lincRNA	RP11-390F4.6	-0.370326	0.690509	0.162225	-2.2828	0.0224424
ENSG00000277214.1	lincRNA	RP11-70D24.3	-0.370211	0.690588	0.162219	-2.28217	0.0224791
ENSG00000185515.13	protein_coding	BRCC3	0.371135	1.44938	0.162632	2.28205	0.0224864
ENSG00000263485.1	sense_intronic	CTC-304I17.4	-0.536889	0.584564	0.235278	-2.28193	0.0224932
ENSG00000215115.6	protein_coding	CXorf49	-0.420388	0.656792	0.184229	-2.28187	0.0224968
ENSG00000228351.1	lincRNA	AC018832.1	0.491226	1.63432	0.215275	2.28185	0.022498
ENSG00000187024.12	protein_coding	PTRH1	0.370857	1.44898	0.162536	2.28169	0.0225075
ENSG00000155760.2	protein_coding	FZD7	-0.37143	0.689747	0.16282	-2.28124	0.0225343
ENSG00000144847.11	protein_coding	IGSF11	-0.370144	0.690635	0.162272	-2.28101	0.0225477
ENSG00000226739.1	lincRNA	RP11-347L18.1	-0.689565	0.501794	0.30234	-2.28076	0.0225628
ENSG00000196943.11	protein_coding	NOP9	0.370684	1.44873	0.162558	2.28032	0.0225889
ENSG00000180730.4	protein_coding	SHISA2	-0.369424	0.691132	0.162024	-2.28006	0.022604
ENSG00000224239.1	lincRNA	AC090044.2	-0.370474	0.690407	0.162498	-2.27986	0.0226157
ENSG00000259754.1	lincRNA	RP11-208K4.1	-0.498224	0.607609	0.218565	-2.27952	0.0226361
ENSG00000148019.11	protein_coding	CEP78	0.371758	1.45028	0.163091	2.27945	0.0226402
ENSG00000140718.17	protein_coding	FTO	-0.371547	0.689667	0.163	-2.27943	0.0226413
ENSG00000229481.2	lincRNA	CTD-2554C21.3	-0.369169	0.691308	0.161969	-2.27926	0.0226519
ENSG00000123119.10	protein_coding	NECAB1	-0.369055	0.691387	0.161947	-2.27887	0.0226749
ENSG00000082516.8	protein_coding	GEMIN5	-0.372785	0.688813	0.163593	-2.27873	0.0226833
ENSG00000177464.4	protein_coding	GPR4	-0.372393	0.689083	0.163438	-2.2785	0.022697
ENSG00000249116.1	antisense	CTD-2194D22.3	-0.396228	0.672853	0.173905	-2.27842	0.0227017
ENSG00000100029.16	protein_coding	PES1	0.36833	1.44532	0.161687	2.27804	0.0227242
ENSG00000271239.1	lincRNA	RP11-238F2.1	-0.39426	0.674179	0.173084	-2.27785	0.0227355
ENSG00000255201.1	antisense	RP11-350N15.4	-0.369997	0.690737	0.162436	-2.27781	0.0227382
ENSG00000267199.1	antisense	RP11-861E21.2	-0.367871	0.692206	0.161512	-2.27768	0.0227457
ENSG00000256374.2	protein_coding	PPIAL4D	-0.37088	0.690127	0.162838	-2.27761	0.02275
ENSG00000003436.13	protein_coding	TFPI	-0.371343	0.689807	0.163065	-2.27727	0.0227703
ENSG00000104723.19	protein_coding	TUSC3	-0.369326	0.6912	0.162235	-2.27648	0.0228172
ENSG00000128191.12	protein_coding	DGCR8	0.369512	1.44703	0.162332	2.27627	0.0228296
ENSG00000012983.10	protein_coding	MAP4K5	-0.369826	0.690855	0.162472	-2.27624	0.0228318
ENSG00000185339.7	protein_coding	TCN2	-0.371437	0.689742	0.163234	-2.27549	0.0228765
ENSG00000280016.1	TEC	RP11-191F9.1	0.448672	1.56623	0.197217	2.27501	0.0229052
ENSG00000256342.1	lincRNA	RP3-446N13.1	-0.619944	0.537975	0.272641	-2.27385	0.0229752
ENSG00000125508.3	protein_coding	SRMS	0.36809	1.44497	0.161931	2.27314	0.023018
ENSG00000102359.5	protein_coding	SRPX2	-0.36942	0.691135	0.162523	-2.27303	0.0230243
ENSG00000108861.7	protein_coding	DUSP3	-0.369796	0.690875	0.162713	-2.27269	0.023045
ENSG00000131951.9	protein_coding	LRRC9	-0.369234	0.691264	0.162508	-2.27209	0.0230809
ENSG00000164045.10	protein_coding	CDC25A	0.368759	1.44594	0.162322	2.27178	0.0230999
ENSG00000144857.13	protein_coding	BOC	-0.369056	0.691386	0.16249	-2.27125	0.0231318
ENSG00000158941.15	protein_coding	CCAR2	0.36959	1.44714	0.162746	2.27097	0.0231489
ENSG00000115875.17	protein_coding	SRSF7	0.36879	1.44598	0.162423	2.27055	0.023174
ENSG00000235198.1	lincRNA	CTA-109P11.1	-0.545209	0.579721	0.240172	-2.27008	0.0232027
ENSG00000170962.11	protein_coding	PDGFD	-0.368693	0.691638	0.162422	-2.26997	0.0232091
ENSG00000137709.8	protein_coding	POU2F3	0.370813	1.44891	0.163357	2.26995	0.0232105
ENSG00000251388.1	lincRNA	RP11-427M20.1	-0.365071	0.694147	0.160832	-2.26989	0.0232141
ENSG00000275178.1	antisense	RP11-4B16.3	-0.36865	0.691668	0.162512	-2.26845	0.0233017
ENSG00000186675.6	protein_coding	MAGEE2	-0.367718	0.692313	0.162119	-2.2682	0.0233172
ENSG00000122194.17	protein_coding	PLG	-0.367204	0.692669	0.161906	-2.268	0.0233291
ENSG00000250407.1	antisense	CTB-99A3.1	-0.399908	0.670382	0.176393	-2.26714	0.0233818
ENSG00000256092.2	lincRNA	RP13-942N8.1	0.368061	1.44493	0.162348	2.26711	0.0233835
ENSG00000248050.1	antisense	RP11-422N16.3	-0.367559	0.692422	0.162136	-2.26698	0.0233914
ENSG00000228401.4	antisense	RP11-251M1.1	-0.366185	0.693375	0.161554	-2.26665	0.0234119
ENSG00000099869.7	antisense	IGF2-AS	-0.367331	0.692581	0.162071	-2.26649	0.0234217
ENSG00000113068.8	protein_coding	PFDN1	-0.367086	0.69275	0.161964	-2.26646	0.023423
ENSG00000256706.1	antisense	RP5-1096D14.3	-0.367056	0.692771	0.16196	-2.26633	0.0234309
ENSG00000198336.8	protein_coding	MYL4	-0.366551	0.693121	0.1618	-2.26546	0.0234845
ENSG00000234777.1	lincRNA	RP11-125D12.2	-0.468586	0.625887	0.206861	-2.26522	0.023499
ENSG00000259837.1	lincRNA	RP11-672L10.1	-0.44522	0.640683	0.196589	-2.26473	0.0235295
ENSG00000233854.1	antisense	POU6F2-AS2	-0.36544	0.693891	0.161377	-2.26451	0.0235431
ENSG00000169604.18	protein_coding	ANTXR1	-0.368919	0.691481	0.162935	-2.26421	0.023561
ENSG00000108578.13	protein_coding	BLMH	-0.369581	0.691024	0.163227	-2.26421	0.0235611
ENSG00000130159.12	protein_coding	ECSIT	0.367287	1.44381	0.162235	2.26392	0.0235791
ENSG00000023171.13	protein_coding	GRAMD1B	0.366447	1.4426	0.161891	2.26353	0.0236028
ENSG00000153113.22	protein_coding	CAST	-0.368266	0.691933	0.162698	-2.26349	0.0236054
ENSG00000072832.13	protein_coding	CRMP1	-0.368322	0.691894	0.162725	-2.26346	0.0236073
ENSG00000048140.16	protein_coding	TSPAN17	0.365537	1.44129	0.161571	2.26239	0.0236731
ENSG00000279876.1	TEC	RP11-24J11.1	-0.877225	0.415936	0.387783	-2.26215	0.0236879
ENSG00000135447.15	protein_coding	PPP1R1A	-0.365565	0.693805	0.161646	-2.26152	0.0237271
ENSG00000257910.1	antisense	RP11-461F16.3	-0.366239	0.693337	0.161945	-2.2615	0.0237285
ENSG00000148297.14	protein_coding	MED22	0.369019	1.44631	0.163193	2.26124	0.0237445
ENSG00000234796.1	antisense	AC113607.3	-0.531653	0.587633	0.235159	-2.26082	0.0237704
ENSG00000082929.7	processed_transcript	LINC01587	-0.369108	0.691351	0.163273	-2.26067	0.0237794
ENSG00000118965.13	protein_coding	WDR35	-0.366873	0.692898	0.162288	-2.26063	0.0237824
ENSG00000136936.9	protein_coding	XPA	0.370915	1.44906	0.16411	2.26016	0.0238116
ENSG00000177596.1	lincRNA	RP11-512C24.3	-0.39382	0.674476	0.17429	-2.25956	0.0238485
ENSG00000057593.12	protein_coding	F7	-0.367102	0.692739	0.162471	-2.2595	0.0238524
ENSG00000186105.7	protein_coding	LRRC70	-0.367201	0.692671	0.162538	-2.25916	0.0238732
ENSG00000075218.17	protein_coding	GTSE1	0.364439	1.43971	0.161383	2.25822	0.023932
ENSG00000141622.12	protein_coding	RNF165	-0.36582	0.693628	0.162005	-2.25808	0.0239409
ENSG00000137869.12	protein_coding	CYP19A1	-0.365775	0.693659	0.162045	-2.25724	0.0239934
ENSG00000258376.2	antisense	RP4-647C14.2	-0.366873	0.692898	0.162578	-2.2566	0.0240333
ENSG00000164294.12	protein_coding	GPX8	-0.367516	0.692452	0.162869	-2.25652	0.0240383
ENSG00000250957.1	lincRNA	RP11-248N22.1	-0.367494	0.692467	0.162875	-2.25629	0.0240522
ENSG00000157111.11	protein_coding	TMEM171	0.366073	1.44206	0.162271	2.25593	0.0240749
ENSG00000105607.11	protein_coding	GCDH	0.366007	1.44197	0.162262	2.25566	0.0240922
ENSG00000173614.12	protein_coding	NMNAT1	0.367682	1.44438	0.163006	2.25563	0.0240937
ENSG00000182667.13	protein_coding	NTM	-0.367649	0.69236	0.163007	-2.25542	0.0241072
ENSG00000175600.14	protein_coding	SUGCT	-0.366075	0.693451	0.162397	-2.25419	0.024184
ENSG00000139410.13	protein_coding	SDSL	0.365503	1.44124	0.16222	2.25313	0.0242507
ENSG00000002746.13	protein_coding	HECW1	-0.36645	0.693191	0.162674	-2.25267	0.0242802
ENSG00000165689.15	protein_coding	SDCCAG3	0.365662	1.44147	0.162332	2.25255	0.0242874
ENSG00000077800.10	protein_coding	FKBP6	-0.36546	0.693877	0.162249	-2.25246	0.0242931
ENSG00000254585.2	protein_coding	MAGEL2	-0.3647	0.694405	0.161915	-2.25241	0.0242961
ENSG00000227658.1	sense_intronic	AC005160.3	-0.403674	0.667862	0.179226	-2.25232	0.0243022
ENSG00000265544.1	sense_intronic	AA06	-0.633182	0.5309	0.281132	-2.25226	0.024306
ENSG00000166340.13	protein_coding	TPP1	-0.36858	0.691716	0.163675	-2.2519	0.0243286
ENSG00000160221.15	protein_coding	C21orf33	-0.366321	0.69328	0.162717	-2.25128	0.024368
ENSG00000268129.1	lincRNA	RP11-91G21.1	0.368031	1.44489	0.163484	2.25118	0.0243743
ENSG00000235972.1	lincRNA	RP11-472G23.10	-0.512377	0.59907	0.227635	-2.25087	0.0243937
ENSG00000115170.12	protein_coding	ACVR1	-0.364344	0.694652	0.161869	-2.25086	0.0243944
ENSG00000224897.5	antisense	POT1-AS1	-0.364819	0.694322	0.162097	-2.25062	0.0244098
ENSG00000248525.2	sense_overlapping	CTD-2001E22.1	-0.398031	0.671641	0.176861	-2.25053	0.0244154
ENSG00000108960.6	protein_coding	MMD	-0.365067	0.69415	0.162254	-2.24996	0.0244512
ENSG00000160801.12	protein_coding	PTH1R	-0.365517	0.693838	0.162486	-2.24953	0.0244789
ENSG00000266273.1	lincRNA	RP11-715C4.1	-0.740559	0.476847	0.32921	-2.24951	0.0244803
ENSG00000204682.5	protein_coding	CASC10	-0.364545	0.694513	0.162075	-2.24923	0.0244976
ENSG00000126368.5	protein_coding	NR1D1	-0.364122	0.694806	0.161893	-2.24915	0.0245029
ENSG00000134248.12	protein_coding	LAMTOR5	-0.363046	0.695554	0.16142	-2.24907	0.0245078
ENSG00000214652.5	protein_coding	ZNF727	-0.365286	0.693998	0.162429	-2.2489	0.0245187
ENSG00000188100.8	protein_coding	FAM25A	-0.363523	0.695223	0.161666	-2.2486	0.0245378
ENSG00000109118.12	protein_coding	PHF12	-0.367667	0.692348	0.16351	-2.2486	0.0245382
ENSG00000123473.14	protein_coding	STIL	0.362765	1.4373	0.161335	2.24852	0.0245428
ENSG00000133083.13	protein_coding	DCLK1	-0.36473	0.694384	0.16221	-2.24851	0.0245438
ENSG00000232120.1	antisense	RP11-349P19.1	-0.451969	0.636374	0.201063	-2.2479	0.0245827
ENSG00000185585.18	protein_coding	OLFML2A	-0.365305	0.693985	0.162523	-2.24771	0.0245949
ENSG00000124615.16	protein_coding	MOCS1	-0.365582	0.693793	0.162684	-2.24719	0.0246278
ENSG00000174672.14	protein_coding	BRSK2	-0.364895	0.694269	0.162383	-2.24713	0.0246316
ENSG00000170298.14	protein_coding	LGALS9B	0.365772	1.44163	0.162777	2.24708	0.0246352
ENSG00000269964.2	protein_coding	MEI4	-0.36335	0.695343	0.161703	-2.24702	0.0246385
ENSG00000058091.15	protein_coding	CDK14	-0.365569	0.693802	0.162707	-2.24679	0.0246533
ENSG00000223536.4	lincRNA	AC008069.1	-0.551979	0.575809	0.245714	-2.24642	0.0246768
ENSG00000250708.1	lincRNA	RP11-161D15.1	-0.365163	0.694084	0.162618	-2.24552	0.0247345
ENSG00000263450.1	antisense	RP11-680N20.1	-0.471687	0.623949	0.21009	-2.24516	0.0247578
ENSG00000233571.1	lincRNA	RP11-545D19.1	-0.370551	0.690354	0.165083	-2.24464	0.0247914
ENSG00000127080.8	protein_coding	IPPK	0.363533	1.4384	0.161962	2.24456	0.0247966
ENSG00000245105.2	antisense	A2M-AS1	-0.363226	0.695429	0.161834	-2.24444	0.0248039
ENSG00000136999.4	protein_coding	NOV	-0.363985	0.694902	0.162193	-2.24415	0.0248225
ENSG00000141965.4	protein_coding	FEM1A	0.364808	1.44024	0.162594	2.24367	0.0248535
ENSG00000229311.1	lincRNA	RP11-475I24.8	-0.464936	0.628175	0.207238	-2.24349	0.0248653
ENSG00000260679.1	lincRNA	RP11-643C9.2	-0.362501	0.695934	0.161609	-2.24307	0.0248923
ENSG00000167601.10	protein_coding	AXL	-0.364356	0.694644	0.162491	-2.24232	0.0249409
ENSG00000272196.2	protein_coding	HIST2H2AA4	-0.363629	0.695149	0.162173	-2.24222	0.0249469
ENSG00000125850.9	protein_coding	OVOL2	0.363971	1.43903	0.162361	2.24173	0.0249786
ENSG00000167183.2	protein_coding	PRR15L	0.365095	1.44065	0.162887	2.2414	0.0250003
ENSG00000261502.3	processed_transcript	RP11-96H17.1	-0.36361	0.695162	0.162226	-2.24138	0.0250015
ENSG00000235911.1	lincRNA	AC019055.1	-0.631931	0.531564	0.281969	-2.24114	0.0250169
ENSG00000168140.4	protein_coding	VASN	-0.363464	0.695264	0.162224	-2.2405	0.0250582
ENSG00000226758.1	sense_intronic	DISC1-IT1	-0.363289	0.695385	0.162155	-2.24038	0.0250663
ENSG00000146373.15	protein_coding	RNF217	-0.363661	0.695127	0.162356	-2.2399	0.0250975
ENSG00000100346.16	protein_coding	CACNA1I	-0.364273	0.694702	0.162674	-2.23928	0.0251376
ENSG00000204131.7	protein_coding	NHSL2	-0.363609	0.695163	0.16238	-2.23924	0.0251402
ENSG00000079313.10	protein_coding	REXO1	0.361589	1.43561	0.161488	2.23911	0.0251487
ENSG00000133103.15	protein_coding	COG6	0.362548	1.43699	0.161936	2.23883	0.025167
ENSG00000257446.3	protein_coding	ZNF878	0.363184	1.4379	0.162341	2.23717	0.025275
ENSG00000174279.4	protein_coding	EVX2	-0.363852	0.694994	0.162642	-2.23714	0.0252773
ENSG00000198739.9	protein_coding	LRRTM3	-0.36381	0.695023	0.162623	-2.23714	0.0252775
ENSG00000154478.3	protein_coding	GPR26	-0.362279	0.696088	0.161943	-2.23708	0.025281
ENSG00000275392.1	antisense	RP11-164O23.8	-0.361905	0.696349	0.161795	-2.23681	0.0252991
ENSG00000180745.4	protein_coding	CLRN3	0.365232	1.44085	0.163298	2.23659	0.025313
ENSG00000166866.11	protein_coding	MYO1A	0.362434	1.43682	0.162069	2.2363	0.0253325
ENSG00000158079.13	protein_coding	PTPDC1	-0.363179	0.695462	0.162448	-2.23567	0.0253734
ENSG00000273565.1	lincRNA	CTD-3075F15.1	0.363378	1.43818	0.162541	2.23561	0.0253774
ENSG00000132471.10	protein_coding	WBP2	-0.363463	0.695264	0.162592	-2.23543	0.025389
ENSG00000196834.10	protein_coding	POTEI	-0.362743	0.695765	0.162275	-2.23536	0.025394
ENSG00000236627.1	antisense	RP11-252P19.1	-0.361373	0.696719	0.161689	-2.23499	0.0254181
ENSG00000233417.1	lincRNA	RP4-742N3.1	-0.700069	0.496551	0.313259	-2.23479	0.0254311
ENSG00000114638.6	protein_coding	UPK1B	-0.361819	0.696408	0.16192	-2.23455	0.0254469
ENSG00000250992.1	antisense	RP11-826N14.1	-0.432237	0.649056	0.193449	-2.23437	0.025459
ENSG00000241475.1	lincRNA	RP4-781K5.5	-0.364651	0.694439	0.163204	-2.23432	0.025462
ENSG00000246695.6	antisense	RASSF8-AS1	-0.363724	0.695083	0.162797	-2.23422	0.0254686
ENSG00000196083.8	protein_coding	IL1RAP	-0.363612	0.695161	0.162754	-2.23412	0.025475
ENSG00000110063.7	protein_coding	DCPS	0.362208	1.4365	0.162129	2.23408	0.0254778
ENSG00000250456.1	lincRNA	AC006552.1	-0.407816	0.665101	0.182559	-2.23389	0.0254903
ENSG00000179097.5	protein_coding	HTR1F	-0.363061	0.695544	0.162598	-2.23288	0.0255569
ENSG00000175970.8	protein_coding	UNC119B	0.363709	1.43866	0.162985	2.23155	0.0256445
ENSG00000198108.3	protein_coding	CHSY3	-0.363166	0.695471	0.162752	-2.23141	0.0256542
ENSG00000253892.1	lincRNA	RP11-770E5.2	-0.466552	0.627161	0.209103	-2.23121	0.0256673
ENSG00000274561.1	lincRNA	RP11-147L13.12	-0.363405	0.695305	0.162887	-2.23103	0.0256794
ENSG00000280719.1	lincRNA	LINC01452	-0.363476	0.695256	0.162924	-2.23096	0.025684
ENSG00000242611.1	lincRNA	AC093627.8	-0.362401	0.696003	0.162483	-2.2304	0.025721
ENSG00000163904.11	protein_coding	SENP2	0.363194	1.43791	0.162845	2.2303	0.0257276
ENSG00000230798.4	antisense	FOXD3-AS1	-0.36206	0.69624	0.162347	-2.23016	0.0257366
ENSG00000225881.1	antisense	AC009365.4	-0.455737	0.63398	0.204359	-2.23008	0.025742
ENSG00000102572.13	protein_coding	STK24	0.360794	1.43447	0.161797	2.22992	0.0257529
ENSG00000063169.9	protein_coding	GLTSCR1	-0.363474	0.695257	0.16304	-2.22936	0.0257901
ENSG00000177045.7	protein_coding	SIX5	0.361108	1.43492	0.161995	2.22913	0.0258052
ENSG00000197437.3	protein_coding	OR13G1	-0.506301	0.602721	0.227141	-2.22901	0.0258129
ENSG00000248261.1	lincRNA	CTD-2333K2.1	-0.410181	0.66353	0.184085	-2.22821	0.0258663
ENSG00000225511.5	lincRNA	LINC00475	-0.361665	0.696516	0.16232	-2.22809	0.0258743
ENSG00000078814.14	protein_coding	MYH7B	-0.360792	0.697124	0.161952	-2.22777	0.0258959
ENSG00000123165.8	protein_coding	ACTRT1	-0.504477	0.603821	0.22645	-2.22777	0.0258962
ENSG00000180537.11	protein_coding	RNF182	-0.360409	0.697391	0.161795	-2.22757	0.0259092
ENSG00000183019.6	protein_coding	MCEMP1	-0.36179	0.696428	0.16243	-2.22736	0.0259231
ENSG00000230746.1	lincRNA	AC006007.1	-0.367723	0.692309	0.165127	-2.22691	0.0259536
ENSG00000136378.13	protein_coding	ADAMTS7	-0.364559	0.694503	0.163744	-2.2264	0.0259876
ENSG00000249023.1	lincRNA	CTD-2331D11.3	-0.429464	0.650858	0.192898	-2.22638	0.0259888
ENSG00000235782.1	antisense	RP3-333A15.1	-0.361682	0.696504	0.162483	-2.22596	0.0260167
ENSG00000268530.4	antisense	CTC-273B12.5	-0.365018	0.694184	0.16407	-2.22477	0.0260969
ENSG00000129925.9	protein_coding	TMEM8A	0.359609	1.43277	0.161648	2.22464	0.0261055
ENSG00000269693.1	protein_coding	CTD-2192J16.20	0.360573	1.43415	0.162087	2.22457	0.02611
ENSG00000260264.1	lincRNA	AC004125.3	-0.364696	0.694408	0.163947	-2.22448	0.0261164
ENSG00000280376.1	TEC	RP11-93O14.3	-0.360684	0.6972	0.162165	-2.22418	0.0261364
ENSG00000168062.8	protein_coding	BATF2	0.360695	1.43433	0.162189	2.22392	0.0261538
ENSG00000254401.1	lincRNA	RP11-179A10.1	-0.360442	0.697368	0.162092	-2.22369	0.0261695
ENSG00000167971.15	protein_coding	CASKIN1	-0.361487	0.696639	0.162586	-2.22336	0.0261915
ENSG00000237266.1	lincRNA	AC010729.3	-0.66986	0.51178	0.301285	-2.22334	0.0261926
ENSG00000118113.10	protein_coding	MMP8	-0.360807	0.697114	0.16231	-2.22295	0.026219
ENSG00000242375.1	lincRNA	RP11-498P14.3	-0.362233	0.69612	0.162961	-2.22282	0.0262281
ENSG00000231535.4	lincRNA	LINC00278	-0.359466	0.698049	0.161721	-2.22276	0.0262319
ENSG00000099875.13	protein_coding	MKNK2	0.359761	1.43299	0.16189	2.22226	0.026266
ENSG00000280306.1	TEC	CTD-3076M17.1	-0.372304	0.689145	0.167579	-2.22166	0.0263064
ENSG00000143248.11	protein_coding	RGS5	-0.35959	0.697962	0.161863	-2.22157	0.0263123
ENSG00000267610.2	antisense	AC007787.2	0.361501	1.43548	0.162732	2.22145	0.0263205
ENSG00000136603.12	protein_coding	SKIL	-0.361447	0.696668	0.162719	-2.2213	0.0263306
ENSG00000225144.2	antisense	AC018643.4	-0.358794	0.698518	0.16153	-2.22122	0.0263363
ENSG00000162775.13	protein_coding	RBM15	0.359362	1.43242	0.161841	2.22046	0.0263874
ENSG00000231883.1	lincRNA	RP1-297M16.2	-0.3583	0.698863	0.161369	-2.22037	0.0263937
ENSG00000093000.17	protein_coding	NUP50	0.359151	1.43211	0.161775	2.22007	0.0264142
ENSG00000279656.1	TEC	RP11-298I3.6	0.362972	1.4376	0.163644	2.21805	0.0265511
ENSG00000260887.2	lincRNA	CASC22	-0.45883	0.632023	0.206866	-2.218	0.0265548
ENSG00000250503.1	lincRNA	RP11-401I19.1	-0.557458	0.572663	0.251343	-2.21792	0.0265605
ENSG00000277420.1	lincRNA	CH17-408M7.1	-0.359586	0.697965	0.162151	-2.2176	0.0265821
ENSG00000196800.5	protein_coding	SPINK14	-0.360229	0.697516	0.162441	-2.2176	0.0265824
ENSG00000261717.4	protein_coding	RP11-77K12.1	0.521397	1.68438	0.235149	2.2173	0.0266024
ENSG00000204091.6	antisense	TDRG1	-0.357187	0.699641	0.161094	-2.21726	0.0266052
ENSG00000162777.15	protein_coding	DENND2D	0.359435	1.43252	0.162129	2.21697	0.0266254
ENSG00000106089.10	protein_coding	STX1A	-0.359997	0.697678	0.162397	-2.21678	0.0266384
ENSG00000164379.5	protein_coding	FOXQ1	0.358691	1.43145	0.161837	2.21637	0.0266665
ENSG00000176728.6	lincRNA	TTTY14	-0.358693	0.698589	0.161871	-2.21592	0.026697
ENSG00000152217.15	protein_coding	SETBP1	-0.358512	0.698715	0.161799	-2.21579	0.026706
ENSG00000256235.1	protein_coding	SMIM3	-0.358588	0.698662	0.161842	-2.21567	0.0267142
ENSG00000204815.7	protein_coding	TTC25	-0.359459	0.698054	0.162249	-2.21548	0.0267275
ENSG00000198055.9	protein_coding	GRK6	0.357134	1.42923	0.161253	2.21474	0.0267779
ENSG00000146918.18	protein_coding	NCAPG2	0.357772	1.43014	0.161551	2.21461	0.026787
ENSG00000134324.10	protein_coding	LPIN1	-0.358054	0.699036	0.161681	-2.21457	0.0267893
ENSG00000159398.14	protein_coding	CES5A	-0.358818	0.698501	0.16205	-2.21425	0.0268116
ENSG00000109047.7	protein_coding	RCVRN	-0.359152	0.698268	0.162204	-2.2142	0.0268153
ENSG00000105327.14	protein_coding	BBC3	0.357206	1.42933	0.161381	2.21344	0.0268675
ENSG00000233365.2	lincRNA	RP4-655C5.4	-0.359278	0.69818	0.162333	-2.21321	0.0268831
ENSG00000243953.1	lincRNA	RP11-439C8.2	-0.470266	0.624836	0.212491	-2.21312	0.0268896
ENSG00000244414.5	protein_coding	CFHR1	-0.358897	0.698446	0.162169	-2.21311	0.0268898
ENSG00000259952.1	antisense	AC009133.15	0.358669	1.43142	0.162092	2.21275	0.0269151
ENSG00000176555.1	protein_coding	OR4S1	-0.510246	0.600348	0.230631	-2.21239	0.0269397
ENSG00000158163.13	protein_coding	DZIP1L	-0.364275	0.6947	0.164654	-2.21236	0.0269417
ENSG00000140941.11	protein_coding	MAP1LC3B	-0.357343	0.699533	0.161565	-2.21175	0.0269838
ENSG00000152601.16	protein_coding	MBNL1	-0.359051	0.698338	0.162339	-2.21174	0.0269849
ENSG00000056097.14	protein_coding	ZFR	-0.36077	0.697139	0.16314	-2.21141	0.0270076
ENSG00000276107.1	sense_intronic	CTD-2033D15.2	-0.358558	0.698683	0.162146	-2.21133	0.0270131
ENSG00000184271.14	protein_coding	POU6F1	-0.359713	0.697877	0.162671	-2.21129	0.0270159
ENSG00000276075.1	antisense	CTD-2012K14.8	-0.359506	0.698021	0.162594	-2.21107	0.0270312
ENSG00000183454.12	protein_coding	GRIN2A	-0.357666	0.699306	0.161768	-2.21099	0.0270368
ENSG00000111679.15	protein_coding	PTPN6	0.357636	1.42994	0.161889	2.20914	0.0271646
ENSG00000152402.9	protein_coding	GUCY1A2	-0.358122	0.698987	0.162135	-2.2088	0.0271887
ENSG00000133313.13	protein_coding	CNDP2	0.358196	1.43075	0.162205	2.2083	0.0272235
ENSG00000203971.1	lincRNA	RP13-379L11.2	-0.369611	0.691003	0.167392	-2.20805	0.0272405
ENSG00000125945.13	protein_coding	ZNF436	-0.3594	0.698095	0.162782	-2.20787	0.0272537
ENSG00000234545.6	protein_coding	FAM133B	0.363516	1.43838	0.16468	2.2074	0.0272858
ENSG00000279581.1	TEC	RP11-243M5.3	-0.358775	0.698531	0.162622	-2.2062	0.0273701
ENSG00000261436.4	lincRNA	RP11-354I13.2	-0.399646	0.670557	0.181186	-2.20573	0.027403
ENSG00000267179.1	protein_coding	CTD-2006C1.13	0.357976	1.43043	0.162336	2.20516	0.0274428
ENSG00000164932.11	protein_coding	CTHRC1	-0.35853	0.698702	0.162641	-2.20443	0.027494
ENSG00000260983.1	lincRNA	RP11-150D5.2	-0.424214	0.654284	0.192462	-2.20415	0.0275139
ENSG00000104518.9	protein_coding	GSDMD	0.357287	1.42945	0.162112	2.20394	0.0275282
ENSG00000169432.13	protein_coding	SCN9A	-0.357188	0.699641	0.162084	-2.20372	0.0275439
ENSG00000236304.1	antisense	AP001189.4	-0.357841	0.699184	0.162409	-2.20333	0.0275712
ENSG00000116783.13	protein_coding	TNNI3K	-0.356904	0.699839	0.16202	-2.20284	0.0276058
ENSG00000277763.1	lincRNA	CTD-2588E21.1	-0.357157	0.699663	0.162138	-2.20279	0.0276097
ENSG00000175077.5	protein_coding	RTP1	-0.356663	0.700008	0.161918	-2.20274	0.027613
ENSG00000136237.17	protein_coding	RAPGEF5	-0.359055	0.698336	0.163036	-2.20231	0.0276437
ENSG00000261101.2	sense_overlapping	RP4-545K15.5	-0.359558	0.697985	0.163296	-2.20188	0.0276739
ENSG00000171056.7	protein_coding	SOX7	-0.356956	0.699803	0.162124	-2.20174	0.0276835
ENSG00000272108.1	lincRNA	AC005754.8	-0.357871	0.699163	0.162546	-2.20166	0.0276897
ENSG00000127564.15	protein_coding	PKMYT1	0.356558	1.4284	0.161983	2.20121	0.0277214
ENSG00000174749.5	protein_coding	C4orf32	-0.355147	0.701071	0.16136	-2.20097	0.0277385
ENSG00000184068.2	antisense	RP5-821D11.7	0.359211	1.4322	0.16326	2.20023	0.0277904
ENSG00000235070.3	lincRNA	AC068138.1	-0.380495	0.683523	0.172966	-2.19983	0.0278187
ENSG00000251189.1	lincRNA	CTD-2196P11.2	-0.354164	0.70176	0.161002	-2.19975	0.0278248
ENSG00000235387.1	lincRNA	LINC00961	-0.355962	0.7005	0.161829	-2.19961	0.0278346
ENSG00000165516.9	protein_coding	KLHDC2	-0.357653	0.699315	0.162612	-2.19943	0.0278474
ENSG00000184557.4	protein_coding	SOCS3	-0.35726	0.69959	0.162437	-2.19938	0.0278511
ENSG00000147481.12	protein_coding	SNTG1	-0.356694	0.699987	0.162193	-2.19919	0.0278641
ENSG00000145863.9	protein_coding	GABRA6	-0.354897	0.701246	0.161393	-2.19896	0.0278807
ENSG00000248599.1	lincRNA	FLJ42969	-0.356189	0.700341	0.162088	-2.1975	0.0279848
ENSG00000279365.1	TEC	KB-176G8.1	-0.356053	0.700435	0.162048	-2.19721	0.0280057
ENSG00000121297.6	protein_coding	TSHZ3	-0.356406	0.700188	0.16221	-2.19719	0.0280066
ENSG00000104415.12	protein_coding	WISP1	-0.356603	0.70005	0.162345	-2.19657	0.0280511
ENSG00000133110.13	protein_coding	POSTN	-0.35561	0.700746	0.161897	-2.19652	0.0280549
ENSG00000224940.7	protein_coding	PRRT4	-0.35637	0.700214	0.162279	-2.19603	0.0280901
ENSG00000197535.13	protein_coding	MYO5A	-0.357994	0.699077	0.163047	-2.19564	0.0281174
ENSG00000079387.12	protein_coding	SENP1	-0.356914	0.699833	0.162576	-2.19536	0.0281376
ENSG00000260739.1	lincRNA	RP11-2F9.4	-2.22397	0.108179	1.01327	-2.19485	0.0281742
ENSG00000224091.1	antisense	AC104389.16	-0.580739	0.559485	0.26461	-2.1947	0.0281851
ENSG00000119912.14	protein_coding	IDE	0.355556	1.42697	0.16202	2.19453	0.0281976
ENSG00000079999.12	protein_coding	KEAP1	0.354576	1.42558	0.161602	2.19414	0.0282253
ENSG00000179262.8	protein_coding	RAD23A	0.356847	1.42882	0.162637	2.19412	0.0282265
ENSG00000165511.6	antisense	C10orf25	-0.356708	0.699977	0.16259	-2.19391	0.0282419
ENSG00000261327.4	lincRNA	RP11-863P13.3	-0.357831	0.699191	0.163222	-2.1923	0.0283579
ENSG00000227591.4	antisense	RP1-28O10.1	-0.355058	0.701133	0.161993	-2.19181	0.0283929
ENSG00000180190.10	protein_coding	TDRP	-0.355516	0.700812	0.162216	-2.19162	0.0284073
ENSG00000105325.12	protein_coding	FZR1	0.35485	1.42597	0.161971	2.19082	0.0284645
ENSG00000204599.13	protein_coding	TRIM39	-0.356195	0.700336	0.162599	-2.19063	0.0284784
ENSG00000140931.18	protein_coding	CMTM3	-0.355621	0.700738	0.162407	-2.18969	0.0285468
ENSG00000249150.1	lincRNA	CTC-472C24.1	-0.452832	0.635825	0.206805	-2.18966	0.0285489
ENSG00000253301.4	lincRNA	RP11-513O17.2	-0.354525	0.701507	0.16201	-2.18829	0.0286482
ENSG00000197961.10	protein_coding	ZNF121	0.357356	1.42954	0.163323	2.18804	0.0286668
ENSG00000249870.1	antisense	RP11-481C4.1	-0.353399	0.702297	0.161588	-2.18704	0.0287398
ENSG00000236823.1	lincRNA	RP1-249F5.3	-0.422316	0.655527	0.193109	-2.18694	0.0287472
ENSG00000256654.2	lincRNA	RP11-429A20.4	-0.352533	0.702905	0.161222	-2.18663	0.0287696
ENSG00000116459.9	protein_coding	ATP5F1	0.355282	1.42658	0.162511	2.1862	0.0288011
ENSG00000162419.11	protein_coding	GMEB1	0.355455	1.42683	0.162625	2.18574	0.0288347
ENSG00000178734.5	protein_coding	LMO7DN	-0.356746	0.69995	0.163232	-2.18551	0.0288511
ENSG00000249373.2	antisense	RP11-650J17.2	-0.596049	0.550984	0.27277	-2.18517	0.028876
ENSG00000120129.5	protein_coding	DUSP1	-0.3539	0.701945	0.161979	-2.18486	0.0288992
ENSG00000165494.9	protein_coding	PCF11	0.354813	1.42591	0.162398	2.18484	0.0289003
ENSG00000253162.1	sense_intronic	RP11-279L11.1	-0.563182	0.569394	0.257779	-2.18475	0.0289072
ENSG00000196950.12	protein_coding	SLC39A10	-0.356362	0.700219	0.163172	-2.18397	0.0289645
ENSG00000119411.10	protein_coding	BSPRY	0.353908	1.42462	0.162066	2.18373	0.0289818
ENSG00000176986.13	protein_coding	SEC24C	0.354575	1.42557	0.162373	2.1837	0.028984
ENSG00000237994.1	sense_intronic	RP1-146A15.1	-0.357398	0.699494	0.163682	-2.18348	0.0290001
ENSG00000279001.1	TEC	RP11-216P16.5	-0.405186	0.666853	0.1856	-2.18311	0.0290275
ENSG00000005108.14	protein_coding	THSD7A	-0.354301	0.701664	0.162411	-2.1815	0.0291462
ENSG00000265787.1	lincRNA	CYP4F35P	-0.354099	0.701806	0.162357	-2.18098	0.0291846
ENSG00000132872.10	protein_coding	SYT4	-0.354094	0.701809	0.162369	-2.1808	0.0291981
ENSG00000226374.1	lincRNA	RP13-614K11.2	-0.351646	0.703529	0.161248	-2.18078	0.0291997
ENSG00000129988.5	protein_coding	LBP	-0.353975	0.701893	0.162335	-2.18053	0.0292184
ENSG00000257842.4	antisense	NOVA1-AS1	-0.352528	0.702909	0.161687	-2.18031	0.0292346
ENSG00000104313.16	protein_coding	EYA1	-0.355101	0.701103	0.162889	-2.18002	0.0292563
ENSG00000165416.13	protein_coding	SUGT1	0.353983	1.42473	0.162381	2.17995	0.0292612
ENSG00000070404.8	protein_coding	FSTL3	-0.355018	0.701161	0.162861	-2.17988	0.0292663
ENSG00000229308.1	lincRNA	AC010084.1	-0.354273	0.701684	0.162526	-2.17979	0.0292734
ENSG00000272482.1	lincRNA	RP11-474O21.5	-0.354461	0.701551	0.162627	-2.1796	0.0292873
ENSG00000198945.6	protein_coding	L3MBTL3	-0.356468	0.700145	0.163548	-2.17959	0.0292878
ENSG00000112852.6	protein_coding	PCDHB2	-0.352593	0.702863	0.161787	-2.17937	0.0293044
ENSG00000259485.1	lincRNA	CTD-2147F2.1	-0.353857	0.701975	0.162402	-2.1789	0.0293392
ENSG00000279242.1	processed_transcript	RP11-195O1.5	-0.493398	0.610548	0.226522	-2.17815	0.0293951
ENSG00000250692.1	antisense	CTB-35F21.4	-0.378977	0.684561	0.174038	-2.17756	0.0294387
ENSG00000229788.1	lincRNA	LINC00388	-0.535674	0.585275	0.246013	-2.17742	0.0294492
ENSG00000243694.2	lincRNA	RP11-6B4.1	-0.350873	0.704073	0.161154	-2.17725	0.0294618
ENSG00000205189.10	protein_coding	ZBTB10	-0.353135	0.702483	0.162199	-2.17717	0.0294678
ENSG00000279960.1	TEC	RP5-1181K21.4	-0.350768	0.704147	0.16113	-2.17693	0.0294861
ENSG00000100302.6	protein_coding	RASD2	-0.353082	0.70252	0.162197	-2.17687	0.0294903
ENSG00000102100.13	protein_coding	SLC35A2	0.352468	1.42257	0.161967	2.17617	0.0295424
ENSG00000152760.8	protein_coding	TCTEX1D1	-0.352087	0.703219	0.161792	-2.17616	0.0295432
ENSG00000078018.18	protein_coding	MAP2	-0.353456	0.702257	0.162451	-2.17577	0.0295725
ENSG00000205181.5	lincRNA	LINC00654	-0.352251	0.703103	0.162029	-2.174	0.0297052
ENSG00000229051.1	lincRNA	RP5-952N6.1	-0.35376	0.702044	0.162742	-2.17375	0.0297239
ENSG00000253846.2	protein_coding	PCDHGA10	-0.353148	0.702473	0.16249	-2.17336	0.0297534
ENSG00000187955.10	protein_coding	COL14A1	-0.352165	0.703164	0.162069	-2.17294	0.029785
ENSG00000237633.2	antisense	AC104623.2	-0.631684	0.531696	0.290714	-2.17287	0.02979
ENSG00000108797.10	protein_coding	CNTNAP1	-0.35156	0.70359	0.161838	-2.1723	0.0298331
ENSG00000112981.4	protein_coding	NME5	-0.351706	0.703487	0.161959	-2.17157	0.0298881
ENSG00000258814.1	lincRNA	CTD-2128A3.3	-0.63053	0.532309	0.290395	-2.17128	0.0299098
ENSG00000231163.4	antisense	CSMD2-AS1	-0.373226	0.688509	0.172021	-2.16965	0.0300333
ENSG00000259367.1	antisense	RP11-815J21.4	-0.350801	0.704124	0.161713	-2.16928	0.0300615
ENSG00000134443.8	protein_coding	GRP	-0.351114	0.703903	0.161863	-2.16921	0.0300668
ENSG00000230690.1	lincRNA	AC013402.5	-0.405559	0.666604	0.186962	-2.16921	0.0300669
ENSG00000228961.1	lincRNA	AP000282.3	-0.405872	0.666396	0.187112	-2.16914	0.0300718
ENSG00000067066.15	protein_coding	SP100	-0.350723	0.704179	0.161714	-2.16878	0.0300995
ENSG00000233178.6	antisense	RP11-88I18.2	-0.351648	0.703528	0.162165	-2.16845	0.0301244
ENSG00000087303.15	protein_coding	NID2	-0.354378	0.70161	0.163435	-2.16832	0.0301345
ENSG00000164056.9	protein_coding	SPRY1	-0.352918	0.702635	0.162776	-2.16811	0.0301501
ENSG00000198692.8	protein_coding	EIF1AY	-0.350586	0.704275	0.161703	-2.16808	0.0301525
ENSG00000179115.9	protein_coding	FARSA	0.349935	1.41898	0.161424	2.1678	0.0301737
ENSG00000182836.8	protein_coding	PLCXD3	-0.350663	0.704221	0.161766	-2.16772	0.0301803
ENSG00000170255.7	protein_coding	MRGPRX1	-0.482243	0.617397	0.222539	-2.167	0.0302348
ENSG00000132819.15	protein_coding	RBM38	0.35128	1.42088	0.162109	2.16693	0.0302398
ENSG00000138741.9	protein_coding	TRPC3	-0.35066	0.704223	0.161886	-2.16609	0.0303041
ENSG00000240354.1	lincRNA	RP11-774I5.1	-0.441476	0.643086	0.203815	-2.16606	0.0303066
ENSG00000249981.1	lincRNA	RP11-136K7.1	-0.51122	0.599764	0.236043	-2.16579	0.0303272
ENSG00000248338.1	lincRNA	RP11-472K22.2	-0.421872	0.655818	0.194792	-2.16575	0.0303303
ENSG00000259094.1	antisense	RP11-77A13.1	-0.350236	0.704522	0.161719	-2.16571	0.0303333
ENSG00000166960.15	protein_coding	CCDC178	-0.350453	0.704369	0.161836	-2.16548	0.0303509
ENSG00000267776.1	sense_intronic	AC006116.24	-0.351324	0.703756	0.162243	-2.16541	0.030356
ENSG00000013297.9	protein_coding	CLDN11	-0.351299	0.703773	0.162238	-2.16533	0.0303625
ENSG00000118492.15	protein_coding	ADGB	-0.350186	0.704557	0.161847	-2.16369	0.0304885
ENSG00000132768.12	protein_coding	DPH2	0.349263	1.41802	0.161431	2.16355	0.0304991
ENSG00000108381.9	protein_coding	ASPA	-0.349935	0.704734	0.161767	-2.1632	0.0305258
ENSG00000172247.3	protein_coding	C1QTNF4	-0.350477	0.704352	0.162033	-2.163	0.0305415
ENSG00000254938.1	lincRNA	RP11-688I9.4	-0.366711	0.69301	0.169565	-2.16266	0.0305677
ENSG00000258747.1	antisense	RP11-163M18.1	-0.429454	0.650864	0.198585	-2.16257	0.0305746
ENSG00000144229.10	protein_coding	THSD7B	-0.350121	0.704603	0.161906	-2.1625	0.0305798
ENSG00000237990.3	antisense	CNTN4-AS1	-0.351041	0.703955	0.16236	-2.16211	0.0306096
ENSG00000203729.7	lincRNA	LINC00272	-0.369393	0.691154	0.170849	-2.16211	0.03061
ENSG00000251307.1	antisense	RP11-506H20.1	0.351227	1.42081	0.162462	2.16191	0.0306255
ENSG00000119559.14	protein_coding	C19orf25	0.349785	1.41876	0.161817	2.1616	0.0306489
ENSG00000148143.11	protein_coding	ZNF462	-0.350629	0.704245	0.162243	-2.16113	0.0306853
ENSG00000267013.4	lincRNA	CTD-2171N6.1	-0.35107	0.703934	0.162541	-2.15989	0.0307815
ENSG00000119673.13	protein_coding	ACOT2	-0.350032	0.704666	0.16208	-2.15962	0.0308019
ENSG00000128606.11	protein_coding	LRRC17	-0.349388	0.705119	0.161802	-2.15936	0.0308221
ENSG00000227234.1	protein_coding	SPANXB2	-0.374063	0.687934	0.173232	-2.15932	0.0308253
ENSG00000176641.9	protein_coding	RNF152	-0.350137	0.704591	0.162173	-2.15903	0.0308477
ENSG00000104760.15	protein_coding	FGL1	-0.350878	0.70407	0.162529	-2.15887	0.0308604
ENSG00000254122.2	protein_coding	PCDHGB7	-0.350304	0.704474	0.162263	-2.15886	0.0308607
ENSG00000168496.3	protein_coding	FEN1	0.349773	1.41874	0.162023	2.15878	0.0308674
ENSG00000069696.6	protein_coding	DRD4	-0.348599	0.705676	0.161497	-2.15855	0.030885
ENSG00000136267.12	protein_coding	DGKB	-0.349765	0.704853	0.162039	-2.15853	0.030887
ENSG00000130244.11	protein_coding	FAM98C	0.351518	1.42122	0.162854	2.15848	0.0308904
ENSG00000274997.1	protein_coding	HIST1H2AH	0.353023	1.42336	0.163581	2.15809	0.0309208
ENSG00000178685.12	protein_coding	PARP10	0.350985	1.42047	0.162649	2.15792	0.0309337
ENSG00000147536.10	protein_coding	GINS4	0.34919	1.41792	0.161837	2.15766	0.0309542
ENSG00000132434.8	protein_coding	LANCL2	-0.348633	0.705652	0.161588	-2.15754	0.0309636
ENSG00000135443.7	protein_coding	KRT85	-0.351535	0.703607	0.162947	-2.15736	0.0309775
ENSG00000250479.7	protein_coding	CHCHD10	0.352627	1.4228	0.163457	2.15731	0.0309815
ENSG00000232299.1	lincRNA	RP1-105O18.1	-0.606893	0.545042	0.281341	-2.15714	0.0309945
ENSG00000272144.1	lincRNA	CTD-2035E11.5	-0.348811	0.705526	0.161726	-2.15681	0.0310207
ENSG00000272076.1	lincRNA	RP11-11C20.3	-0.349317	0.705169	0.161978	-2.15658	0.0310385
ENSG00000128596.15	protein_coding	CCDC136	-0.350059	0.704646	0.162385	-2.15574	0.0311043
ENSG00000236846.1	lincRNA	RP11-239E10.2	-0.350458	0.704365	0.162665	-2.15448	0.0312027
ENSG00000257095.1	antisense	RP11-364C11.2	-0.479923	0.618831	0.222769	-2.15435	0.0312127
ENSG00000149600.10	protein_coding	COMMD7	-0.349107	0.705318	0.162093	-2.15374	0.0312608
ENSG00000259970.1	processed_transcript	AC099668.5	-0.348435	0.705792	0.161802	-2.15347	0.0312819
ENSG00000165643.9	protein_coding	SOHLH1	-0.350691	0.704201	0.162854	-2.1534	0.0312873
ENSG00000204262.10	protein_coding	COL5A2	-0.349993	0.704693	0.162537	-2.15331	0.031294
ENSG00000249152.1	lincRNA	RP11-562F9.2	-0.496987	0.608361	0.230807	-2.15326	0.031298
ENSG00000229466.1	lincRNA	RP11-56I23.1	-0.589123	0.554814	0.273604	-2.15319	0.0313035
ENSG00000131584.17	protein_coding	ACAP3	-0.350247	0.704514	0.162669	-2.15312	0.0313089
ENSG00000078549.13	protein_coding	ADCYAP1R1	-0.35074	0.704167	0.162907	-2.15301	0.0313178
ENSG00000277224.1	protein_coding	HIST1H2BF	0.35379	1.42446	0.164328	2.15295	0.0313223
ENSG00000203496.7	lincRNA	RP11-291L22.4	0.355596	1.42703	0.165191	2.15263	0.0313474
ENSG00000237048.2	lincRNA	TTTY12	-1.09362	0.335001	0.508046	-2.15261	0.0313497
ENSG00000272808.2	processed_transcript	RP11-66B24.7	-0.349404	0.705108	0.16233	-2.15243	0.0313632
ENSG00000232754.1	antisense	RP1-85F18.6	0.351332	1.42096	0.163249	2.15213	0.0313871
ENSG00000206417.7	antisense	H1FX-AS1	-0.348688	0.705613	0.162031	-2.15199	0.0313984
ENSG00000236637.2	protein_coding	IFNA4	-0.650292	0.521894	0.302353	-2.15077	0.0314943
ENSG00000166925.7	protein_coding	TSC22D4	0.350036	1.41912	0.162757	2.15067	0.0315023
ENSG00000229607.1	lincRNA	RP5-1125N11.1	-0.477846	0.620118	0.222189	-2.15063	0.0315055
ENSG00000188033.8	protein_coding	ZNF490	0.348504	1.41695	0.162061	2.15045	0.0315198
ENSG00000114200.8	protein_coding	BCHE	-0.348528	0.705726	0.162088	-2.15024	0.0315365
ENSG00000092020.9	protein_coding	PPP2R3C	-0.348289	0.705895	0.161983	-2.15016	0.0315424
ENSG00000165699.12	protein_coding	TSC1	0.34893	1.41755	0.162294	2.14999	0.0315563
ENSG00000179023.8	protein_coding	KLHDC7A	0.349493	1.41835	0.16256	2.14994	0.0315601
ENSG00000260750.4	lincRNA	RP11-482M8.1	0.3511	1.42063	0.163366	2.14915	0.0316221
ENSG00000273353.1	sense_intronic	CTA-268H5.12	-0.349579	0.704985	0.162712	-2.14845	0.0316779
ENSG00000234426.1	lincRNA	RP11-459O1.2	-0.376259	0.686425	0.175134	-2.1484	0.031682
ENSG00000189319.12	protein_coding	FAM53B	0.348391	1.41679	0.162194	2.148	0.031714
ENSG00000166049.10	protein_coding	PASD1	-0.349494	0.705045	0.162708	-2.14798	0.0317153
ENSG00000183578.5	protein_coding	TNFAIP8L3	-0.347299	0.706594	0.161736	-2.14732	0.0317675
ENSG00000178966.14	protein_coding	RMI1	0.348938	1.41756	0.162533	2.14687	0.0318035
ENSG00000147457.12	protein_coding	CHMP7	0.34896	1.41759	0.162574	2.14647	0.0318358
ENSG00000250295.5	antisense	RP11-434I12.2	-0.348487	0.705755	0.162409	-2.14574	0.0318938
ENSG00000257732.1	antisense	RP11-818F20.5	-0.348851	0.705498	0.162588	-2.14562	0.0319037
ENSG00000225106.1	antisense	RP11-429E11.2	-0.347617	0.706369	0.162024	-2.14547	0.0319153
ENSG00000259694.1	lincRNA	RP13-262C2.3	-0.486272	0.614915	0.226687	-2.14513	0.0319427
ENSG00000127995.15	protein_coding	CASD1	-0.348723	0.705589	0.162582	-2.1449	0.0319611
ENSG00000140022.8	protein_coding	STON2	-0.348021	0.706084	0.162319	-2.14406	0.0320284
ENSG00000225850.3	antisense	RP11-452K12.4	0.347993	1.41622	0.162314	2.14395	0.0320366
ENSG00000184709.7	protein_coding	LRRC26	0.347382	1.41536	0.162071	2.14339	0.0320818
ENSG00000240045.1	lincRNA	RP11-451G4.2	0.350032	1.41911	0.163339	2.14299	0.0321142
ENSG00000260658.4	lincRNA	RP11-368L12.1	-0.346307	0.707295	0.161606	-2.1429	0.0321208
ENSG00000122641.9	protein_coding	INHBA	-0.348855	0.705495	0.162801	-2.14283	0.0321268
ENSG00000172828.11	protein_coding	CES3	0.347647	1.41573	0.162245	2.14272	0.0321354
ENSG00000080293.8	protein_coding	SCTR	-0.346535	0.707134	0.161748	-2.14244	0.032158
ENSG00000124429.16	protein_coding	POF1B	0.348366	1.41675	0.16267	2.14155	0.0322296
ENSG00000234789.1	antisense	RP11-483H20.4	0.346263	1.41377	0.161715	2.14119	0.0322586
ENSG00000279036.1	TEC	RP11-81K2.2	-0.347864	0.706195	0.162512	-2.14054	0.032311
ENSG00000251219.1	sense_intronic	LINC01217	-0.4941	0.61012	0.230834	-2.1405	0.0323143
ENSG00000109625.17	protein_coding	CPZ	-0.349117	0.705311	0.163106	-2.14042	0.0323205
ENSG00000139200.12	protein_coding	PIANP	-0.346676	0.707035	0.161981	-2.14022	0.0323369
ENSG00000117676.12	protein_coding	RPS6KA1	0.347318	1.41527	0.162293	2.14007	0.0323494
ENSG00000232462.1	sense_intronic	RP11-13E1.5	-0.566905	0.567278	0.264904	-2.14004	0.0323516
ENSG00000254102.1	antisense	RP11-21C4.1	-0.346747	0.706984	0.162066	-2.13954	0.0323919
ENSG00000100412.14	protein_coding	ACO2	0.347407	1.41539	0.162434	2.13875	0.0324556
ENSG00000156096.11	protein_coding	UGT2B4	-0.347328	0.706573	0.162411	-2.13857	0.0324702
ENSG00000157064.9	protein_coding	NMNAT2	-0.348226	0.705939	0.162846	-2.13837	0.0324863
ENSG00000175143.3	protein_coding	OR2T1	-0.583738	0.557809	0.273003	-2.13821	0.0324996
ENSG00000104818.14	protein_coding	CGB2	-0.35847	0.698744	0.167688	-2.13773	0.032539
ENSG00000225102.1	antisense	RP11-456H18.1	-0.526082	0.590916	0.246119	-2.13751	0.0325563
ENSG00000231648.1	lincRNA	RP11-372M18.2	-0.379714	0.684057	0.177686	-2.137	0.0325982
ENSG00000135299.15	protein_coding	ANKRD6	-0.346908	0.706871	0.162346	-2.13684	0.0326113
ENSG00000231477.2	lincRNA	CTB-187M2.1	-0.4957	0.609145	0.231981	-2.13681	0.0326137
ENSG00000103254.8	protein_coding	FAM173A	0.347901	1.41609	0.162833	2.13655	0.032635
ENSG00000035862.11	protein_coding	TIMP2	-0.347706	0.706306	0.162764	-2.13626	0.032658
ENSG00000270083.1	sense_intronic	RP1-257I20.14	0.346288	1.41381	0.162141	2.13573	0.0327016
ENSG00000125637.14	protein_coding	PSD4	0.346399	1.41397	0.162231	2.13522	0.0327429
ENSG00000266102.1	lincRNA	RP11-243E13.2	-0.363955	0.694923	0.170458	-2.13515	0.0327486
ENSG00000136122.14	protein_coding	BORA	0.344898	1.41185	0.161554	2.13488	0.0327709
ENSG00000236075.1	sense_intronic	RP11-121P10.1	-0.441687	0.642951	0.206896	-2.13482	0.0327758
ENSG00000081818.3	protein_coding	PCDHB4	-0.348232	0.705935	0.163171	-2.13415	0.0328303
ENSG00000260740.2	antisense	AC026471.6	0.345339	1.41247	0.16182	2.1341	0.0328349
ENSG00000168490.12	protein_coding	PHYHIP	-0.34594	0.707555	0.162112	-2.13396	0.0328461
ENSG00000198185.10	protein_coding	ZNF334	-0.346981	0.706819	0.162638	-2.13345	0.0328877
ENSG00000163694.13	protein_coding	RBM47	0.346889	1.41466	0.162625	2.13307	0.0329191
ENSG00000262454.1	lincRNA	RP11-65J21.3	-0.345388	0.707945	0.161937	-2.13286	0.0329366
ENSG00000248222.4	antisense	CTB-174D11.1	-0.345607	0.70779	0.162042	-2.13283	0.0329386
ENSG00000215910.6	protein_coding	C1orf167	-0.346105	0.707438	0.162282	-2.13273	0.0329468
ENSG00000196263.6	protein_coding	ZNF471	-0.345643	0.707765	0.162095	-2.13235	0.0329783
ENSG00000166263.12	protein_coding	STXBP4	-0.346592	0.707094	0.162541	-2.13234	0.032979
ENSG00000137691.11	protein_coding	C11orf70	-0.345077	0.708166	0.16187	-2.13182	0.0330216
ENSG00000168765.14	protein_coding	GSTM4	0.346554	1.41419	0.162615	2.13114	0.033078
ENSG00000164776.8	protein_coding	PHKG1	-0.344033	0.708906	0.161451	-2.13089	0.0330985
ENSG00000138613.12	protein_coding	APH1B	-0.345799	0.707654	0.162283	-2.13085	0.0331018
ENSG00000269707.1	sense_overlapping	RP11-13J10.1	-0.362972	0.695606	0.170362	-2.13059	0.033123
ENSG00000257612.1	lincRNA	RP11-384J4.1	-0.398995	0.670994	0.187296	-2.13029	0.0331478
ENSG00000277022.1	lincRNA	RP3-453C12.15	0.347572	1.41563	0.163175	2.13005	0.0331672
ENSG00000142449.11	protein_coding	FBN3	-0.345162	0.708105	0.162064	-2.12978	0.0331894
ENSG00000082196.19	protein_coding	C1QTNF3	-0.344745	0.708401	0.161915	-2.12918	0.0332394
ENSG00000260004.1	lincRNA	RP11-351A20.2	-0.697375	0.497891	0.327545	-2.1291	0.033246
ENSG00000279931.1	TEC	RP11-13J12.2	-0.345913	0.707574	0.162494	-2.12877	0.0332733
ENSG00000154734.13	protein_coding	ADAMTS1	-0.344253	0.70875	0.16173	-2.12856	0.0332904
ENSG00000105357.14	protein_coding	MYH14	0.346966	1.41477	0.163017	2.12841	0.0333033
ENSG00000117152.12	protein_coding	RGS4	-0.344748	0.708399	0.161981	-2.12832	0.0333105
ENSG00000130224.13	protein_coding	LRCH2	-0.345997	0.707515	0.162589	-2.12805	0.0333331
ENSG00000249396.1	lincRNA	RP11-1C1.4	-0.350212	0.704539	0.164572	-2.12801	0.0333362
ENSG00000169885.8	protein_coding	CALML6	0.344801	1.41171	0.162117	2.12687	0.0334307
ENSG00000235531.8	antisense	RP11-383H13.1	-0.345447	0.707904	0.162431	-2.12673	0.0334422
ENSG00000103326.9	protein_coding	CAPN15	0.343928	1.41048	0.161727	2.12659	0.0334541
ENSG00000105974.10	protein_coding	CAV1	-0.344707	0.708428	0.162114	-2.12633	0.0334762
ENSG00000254880.1	lincRNA	PKNOX2-AS1	-0.387684	0.678627	0.182376	-2.12573	0.0335255
ENSG00000268603.1	antisense	RP11-316O14.1	0.347252	1.41517	0.163369	2.12557	0.0335392
ENSG00000269124.1	antisense	AC007193.10	-0.34343	0.709333	0.161585	-2.12538	0.0335545
ENSG00000246859.2	antisense	STARD4-AS1	-0.345099	0.70815	0.162407	-2.1249	0.0335948
ENSG00000166478.8	protein_coding	ZNF143	-0.345274	0.708026	0.162617	-2.12323	0.0337345
ENSG00000276043.3	protein_coding	UHRF1	0.342501	1.40847	0.161316	2.12317	0.0337393
ENSG00000223942.1	sense_intronic	RP11-252P19.2	-0.400452	0.670017	0.188615	-2.12312	0.0337439
ENSG00000232685.4	antisense	LINC00442	-0.347365	0.706547	0.163658	-2.12251	0.0337948
ENSG00000140937.12	protein_coding	CDH11	-0.344377	0.708662	0.16226	-2.12238	0.0338057
ENSG00000163322.12	protein_coding	FAM175A	-0.345055	0.708181	0.16258	-2.12238	0.0338061
ENSG00000236494.1	lincRNA	RP11-89N17.4	0.34263	1.40865	0.161467	2.12198	0.0338394
ENSG00000182334.1	protein_coding	OR5P3	-0.392212	0.675561	0.184836	-2.12194	0.0338424
ENSG00000224761.3	lincRNA	RP11-508N22.9	-0.34335	0.70939	0.161823	-2.12176	0.033858
ENSG00000096060.13	protein_coding	FKBP5	-0.344083	0.70887	0.162189	-2.1215	0.0338798
ENSG00000148300.10	protein_coding	REXO4	0.343138	1.40936	0.161769	2.12116	0.0339084
ENSG00000136274.8	protein_coding	NACAD	-0.343781	0.709084	0.16208	-2.12106	0.033917
ENSG00000203795.2	protein_coding	FAM24A	-0.374659	0.687524	0.176648	-2.12094	0.0339268
ENSG00000106462.9	protein_coding	EZH2	0.343873	1.4104	0.162136	2.12089	0.0339311
ENSG00000186871.6	protein_coding	ERCC6L	0.342285	1.40816	0.161414	2.12054	0.0339604
ENSG00000272449.1	lincRNA	RP3-395M20.12	0.344707	1.41158	0.162572	2.12033	0.033978
ENSG00000270120.1	sense_intronic	RP11-327F22.6	-0.343336	0.709399	0.161929	-2.12029	0.0339814
ENSG00000236508.1	antisense	ATP13A5-AS1	-0.389547	0.677364	0.183756	-2.11992	0.034013
ENSG00000253661.1	antisense	ZFHX4-AS1	-0.343583	0.709224	0.162081	-2.11983	0.0340205
ENSG00000163577.6	protein_coding	EIF5A2	-0.345419	0.707924	0.162953	-2.11975	0.034027
ENSG00000263520.1	lincRNA	CTD-2535L24.3	-0.358087	0.699012	0.168956	-2.11942	0.0340551
ENSG00000177201.1	protein_coding	OR2T12	-0.581559	0.559026	0.274402	-2.11936	0.0340597
ENSG00000267612.1	lincRNA	CTD-3116E22.7	0.344045	1.41064	0.162344	2.11924	0.0340702
ENSG00000182890.4	protein_coding	GLUD2	-0.343466	0.709308	0.16208	-2.11912	0.0340805
ENSG00000160111.11	protein_coding	CPAMD8	-0.343061	0.709595	0.161932	-2.11855	0.0341288
ENSG00000124019.9	protein_coding	FAM124B	-0.344703	0.70843	0.162716	-2.11843	0.0341384
ENSG00000226715.1	lincRNA	RP11-411H5.1	-0.392852	0.675128	0.18548	-2.11803	0.0341728
ENSG00000253508.1	lincRNA	RP1-170O19.14	0.343293	1.40958	0.162109	2.11767	0.0342034
ENSG00000223517.1	lincRNA	AC010723.1	-0.820451	0.440233	0.387456	-2.11753	0.0342147
ENSG00000231806.2	antisense	PCAT7	0.344137	1.41077	0.162528	2.1174	0.034226
ENSG00000197136.4	protein_coding	PCNXL3	0.342362	1.40827	0.161716	2.11706	0.0342549
ENSG00000147573.15	protein_coding	TRIM55	-0.342162	0.710233	0.161651	-2.11667	0.0342882
ENSG00000270876.1	lincRNA	ZNF30-AS1	-0.344527	0.708556	0.16277	-2.11665	0.0342895
ENSG00000157870.13	protein_coding	FAM213B	0.343512	1.40989	0.162293	2.11662	0.0342918
ENSG00000127954.11	protein_coding	STEAP4	-0.342422	0.710048	0.161782	-2.11656	0.034297
ENSG00000277758.3	protein_coding	SYT15	-0.343172	0.709516	0.162145	-2.11645	0.0343066
ENSG00000122176.10	protein_coding	FMOD	-0.342762	0.709807	0.16196	-2.11633	0.0343165
ENSG00000174527.8	protein_coding	MYO1H	-0.342239	0.710178	0.161716	-2.1163	0.0343193
ENSG00000111052.6	protein_coding	LIN7A	-0.344942	0.708261	0.162996	-2.11627	0.0343222
ENSG00000223597.2	lincRNA	CTD-2296D1.5	-0.38871	0.677931	0.183679	-2.11625	0.0343232
ENSG00000274269.1	processed_transcript	RP4-545L17.12	-0.342504	0.70999	0.161896	-2.11558	0.0343804
ENSG00000058799.12	protein_coding	YIPF1	0.342643	1.40867	0.161968	2.1155	0.0343874
ENSG00000114062.16	protein_coding	UBE3A	-0.343093	0.709572	0.162187	-2.11541	0.0343949
ENSG00000188404.7	protein_coding	SELL	-0.345224	0.708062	0.163202	-2.11532	0.0344029
ENSG00000137135.16	protein_coding	ARHGEF39	0.342351	1.40825	0.161852	2.1152	0.0344125
ENSG00000234617.1	antisense	SNRK-AS1	-0.342134	0.710253	0.161814	-2.11436	0.0344841
ENSG00000162733.15	protein_coding	DDR2	-0.342512	0.709985	0.162016	-2.11406	0.0345105
ENSG00000154493.16	protein_coding	C10orf90	-0.34217	0.710228	0.161889	-2.11361	0.0345485
ENSG00000149633.10	protein_coding	KIAA1755	-0.343238	0.70947	0.162448	-2.11291	0.0346084
ENSG00000277749.1	antisense	RP11-60L3.6	-0.343225	0.709479	0.162448	-2.11283	0.0346151
ENSG00000261054.1	antisense	RP11-6O2.4	-0.342695	0.709855	0.162208	-2.11268	0.034628
ENSG00000237576.1	antisense	AC097495.2	-0.342245	0.710174	0.161998	-2.11265	0.0346304
ENSG00000267529.3	processed_transcript	RP11-53B2.1	-0.341933	0.710396	0.161854	-2.11261	0.0346344
ENSG00000256193.4	lincRNA	LINC00507	-0.341958	0.710378	0.161866	-2.1126	0.0346351
ENSG00000227588.2	lincRNA	CNTN4-AS2	-0.366944	0.692848	0.17378	-2.11154	0.0347259
ENSG00000101198.13	protein_coding	NKAIN4	-0.342545	0.709961	0.162276	-2.11088	0.0347825
ENSG00000131097.5	protein_coding	HIGD1B	-0.341337	0.710819	0.161722	-2.11064	0.0348037
ENSG00000067842.16	protein_coding	ATP2B3	-0.343106	0.709563	0.162564	-2.11059	0.0348075
ENSG00000168454.11	protein_coding	TXNDC2	-0.341263	0.710872	0.161752	-2.10979	0.0348765
ENSG00000088035.14	protein_coding	ALG6	0.342457	1.4084	0.162348	2.1094	0.0349101
ENSG00000099260.9	protein_coding	PALMD	-0.342681	0.709864	0.16246	-2.10933	0.0349159
ENSG00000224074.3	lincRNA	LINC00691	-0.341168	0.71094	0.161764	-2.10904	0.0349411
ENSG00000090273.12	protein_coding	NUDC	0.343561	1.40996	0.162905	2.10897	0.0349476
ENSG00000109181.10	protein_coding	UGT2B10	-0.339705	0.711981	0.161121	-2.10839	0.0349976
ENSG00000167468.15	protein_coding	GPX4	-0.341263	0.710872	0.161873	-2.10821	0.0350128
ENSG00000254669.1	lincRNA	RP5-945I17.2	-0.574568	0.562948	0.272538	-2.10821	0.0350131
ENSG00000260721.1	lincRNA	AF067845.1	-0.354735	0.701359	0.16827	-2.10813	0.0350198
ENSG00000278866.1	TEC	RP11-407A16.6	-0.61229	0.542108	0.290473	-2.10791	0.0350388
ENSG00000181291.5	protein_coding	TMEM132E	-0.340839	0.711173	0.161702	-2.10782	0.0350463
ENSG00000170571.10	protein_coding	EMB	-0.343569	0.709235	0.163012	-2.10763	0.0350633
ENSG00000272716.1	lincRNA	RP11-563N4.1	0.341046	1.40642	0.161837	2.10735	0.0350875
ENSG00000197448.12	protein_coding	GSTK1	0.343416	1.40976	0.162974	2.10719	0.0351013
ENSG00000205444.2	lincRNA	RP4-529N6.1	-0.341012	0.711051	0.161839	-2.10711	0.035108
ENSG00000134531.8	protein_coding	EMP1	-0.343259	0.709455	0.162911	-2.10703	0.0351149
ENSG00000248714.5	lincRNA	RP11-1079K10.3	0.343392	1.40972	0.162977	2.107	0.0351177
ENSG00000237187.7	antisense	NR2F1-AS1	-0.341012	0.71105	0.16193	-2.10592	0.0352114
ENSG00000253110.1	lincRNA	CTB-78H18.1	-0.441195	0.643267	0.209526	-2.10568	0.0352322
ENSG00000110237.3	protein_coding	ARHGEF17	-0.342105	0.710274	0.16247	-2.10564	0.0352353
ENSG00000136244.10	protein_coding	IL6	-0.345087	0.708159	0.163906	-2.1054	0.0352563
ENSG00000172493.19	protein_coding	AFF1	-0.345531	0.707845	0.164135	-2.10516	0.0352777
ENSG00000102934.8	protein_coding	PLLP	0.341635	1.40725	0.162294	2.10503	0.0352885
ENSG00000280269.1	TEC	AP000577.2	-0.342542	0.709963	0.162727	-2.10501	0.0352907
ENSG00000231298.5	lincRNA	LINC00704	-0.339806	0.711908	0.161439	-2.10486	0.0353036
ENSG00000161944.15	protein_coding	ASGR2	-0.342305	0.710131	0.162634	-2.10476	0.0353124
ENSG00000245112.2	antisense	SMARCA5-AS1	-0.342183	0.710219	0.162586	-2.10462	0.0353242
ENSG00000186891.12	protein_coding	TNFRSF18	0.341448	1.40698	0.162291	2.10392	0.0353853
ENSG00000224541.1	antisense	AP001439.2	0.344592	1.41141	0.163803	2.10369	0.0354051
ENSG00000180921.6	protein_coding	FAM83H	0.340314	1.40539	0.161773	2.10365	0.0354087
ENSG00000225942.1	lincRNA	AC093326.2	-0.573521	0.563538	0.272645	-2.10354	0.0354182
ENSG00000187823.3	protein_coding	ZCCHC16	-0.368154	0.692011	0.175044	-2.10321	0.0354474
ENSG00000119326.13	protein_coding	CTNNAL1	-0.342065	0.710302	0.162652	-2.10304	0.0354622
ENSG00000092096.13	protein_coding	SLC22A17	-0.340564	0.711369	0.161973	-2.1026	0.0355011
ENSG00000271201.1	lincRNA	AB019440.50	-0.377525	0.685556	0.179557	-2.10254	0.0355062
ENSG00000141569.9	protein_coding	TRIM65	0.34002	1.40498	0.161748	2.10216	0.0355394
ENSG00000251260.1	antisense	WDFY3-AS1	-0.343121	0.709553	0.163233	-2.10203	0.0355509
ENSG00000262119.1	sense_intronic	RP11-483C6.1	-0.340752	0.711235	0.162107	-2.10201	0.0355522
ENSG00000144736.12	protein_coding	SHQ1	0.33951	1.40426	0.161519	2.10198	0.0355552
ENSG00000232360.1	antisense	AP000281.2	-0.419534	0.657353	0.199641	-2.10144	0.0356027
ENSG00000229621.1	lincRNA	AC018742.1	-0.375641	0.686849	0.178782	-2.10112	0.0356308
ENSG00000229779.1	lincRNA	AC016751.2	-0.50617	0.6028	0.240946	-2.10076	0.0356619
ENSG00000151445.14	protein_coding	VIPAS39	-0.340827	0.711182	0.16225	-2.10063	0.0356737
ENSG00000105726.15	protein_coding	ATP13A1	0.338969	1.4035	0.161386	2.10036	0.0356975
ENSG00000250889.2	lincRNA	LINC01336	0.341716	1.40736	0.162716	2.10008	0.0357217
ENSG00000249747.1	lincRNA	RP11-308K2.1	-0.375299	0.687084	0.178708	-2.10007	0.0357228
ENSG00000187223.3	protein_coding	LCE2D	-0.572005	0.564393	0.272383	-2.1	0.0357286
ENSG00000268157.1	antisense	AC010524.4	-0.340857	0.711161	0.162349	-2.09953	0.0357698
ENSG00000162722.8	protein_coding	TRIM58	-0.34067	0.711293	0.162269	-2.09941	0.0357805
ENSG00000113209.8	protein_coding	PCDHB5	-0.339649	0.71202	0.161798	-2.09922	0.0357978
ENSG00000197405.6	protein_coding	C5AR1	-0.344968	0.708243	0.164337	-2.09915	0.0358038
ENSG00000223774.4	antisense	RP11-307B6.3	-0.340731	0.71125	0.162322	-2.0991	0.0358078
ENSG00000232458.1	lincRNA	LINC01450	-0.339731	0.711962	0.161874	-2.09874	0.0358402
ENSG00000177338.12	lincRNA	LINC00469	-0.351287	0.703781	0.167402	-2.09846	0.0358642
ENSG00000257008.5	protein_coding	GPR142	-0.340645	0.711312	0.162333	-2.09843	0.0358669
ENSG00000266450.1	lincRNA	CTD-2015H3.2	-0.346968	0.706828	0.165378	-2.09803	0.0359021
ENSG00000226155.1	antisense	AC124944.3	0.341142	1.40655	0.162602	2.09802	0.0359035
ENSG00000270127.2	lincRNA	RP11-526I2.5	0.340344	1.40543	0.162227	2.09795	0.0359095
ENSG00000011465.15	protein_coding	DCN	-0.339092	0.712417	0.161641	-2.09782	0.0359214
ENSG00000102468.9	protein_coding	HTR2A	-0.340413	0.711476	0.162279	-2.0977	0.0359317
ENSG00000142173.13	protein_coding	COL6A2	-0.340665	0.711297	0.162405	-2.09763	0.0359381
ENSG00000130643.7	protein_coding	CALY	-0.339317	0.712256	0.161764	-2.0976	0.0359403
ENSG00000170961.6	protein_coding	HAS2	-0.34037	0.711507	0.162267	-2.09759	0.0359417
ENSG00000266313.1	lincRNA	RP11-173M1.4	-0.340392	0.711491	0.162323	-2.097	0.0359932
ENSG00000060140.7	protein_coding	STYK1	0.341153	1.40657	0.162693	2.09692	0.0360009
ENSG00000141293.14	protein_coding	SKAP1	0.340146	1.40515	0.162216	2.09687	0.0360049
ENSG00000262412.1	lincRNA	RP11-85G18.6	0.339964	1.4049	0.162131	2.09686	0.0360063
ENSG00000253507.4	lincRNA	CTD-2501M5.1	-0.339795	0.711916	0.162068	-2.09662	0.0360268
ENSG00000144476.5	protein_coding	ACKR3	-0.339609	0.712048	0.161987	-2.09652	0.0360358
ENSG00000172890.10	protein_coding	NADSYN1	0.339687	1.40451	0.162049	2.0962	0.0360645
ENSG00000175322.10	protein_coding	ZNF519	-0.338555	0.7128	0.161544	-2.09574	0.036105
ENSG00000254402.5	protein_coding	LRRC24	0.337723	1.40175	0.161205	2.09499	0.0361723
ENSG00000253958.1	protein_coding	CLDN23	0.33984	1.40472	0.162227	2.09485	0.0361847
ENSG00000250921.1	lincRNA	CTD-2008N3.1	-0.390613	0.676642	0.186577	-2.09357	0.0362981
ENSG00000248383.4	protein_coding	PCDHAC1	-0.341166	0.710941	0.16297	-2.09343	0.036311
ENSG00000204659.4	protein_coding	CBY3	0.3403	1.40537	0.162566	2.0933	0.0363222
ENSG00000126895.12	protein_coding	AVPR2	-0.338875	0.712572	0.161886	-2.09329	0.0363231
ENSG00000232153.2	lincRNA	AC073218.3	-0.513455	0.598425	0.245286	-2.09329	0.0363233
ENSG00000163630.9	protein_coding	SYNPR	-0.338785	0.712635	0.161865	-2.09301	0.0363482
ENSG00000152766.5	protein_coding	ANKRD22	0.341094	1.40649	0.162975	2.09293	0.0363558
ENSG00000133816.12	protein_coding	MICAL2	-0.339726	0.711965	0.162324	-2.09289	0.0363592
ENSG00000231403.1	lincRNA	AC099344.3	-0.375924	0.686655	0.179621	-2.09287	0.0363609
ENSG00000007968.6	protein_coding	E2F2	0.339469	1.4042	0.162203	2.09286	0.0363618
ENSG00000198948.10	protein_coding	MFAP3L	-0.338195	0.713056	0.161604	-2.09274	0.0363728
ENSG00000166086.11	protein_coding	JAM3	-0.339007	0.712478	0.161994	-2.09272	0.0363743
ENSG00000166250.10	protein_coding	CLMP	-0.339002	0.712481	0.161994	-2.09268	0.036378
ENSG00000196420.6	protein_coding	S100A5	0.340868	1.40617	0.162916	2.09229	0.0364126
ENSG00000221840.3	protein_coding	OR4A5	-0.688667	0.502245	0.329209	-2.09188	0.036449
ENSG00000275183.1	protein_coding	LENG9	0.339603	1.40439	0.162381	2.09139	0.0364931
ENSG00000102032.11	protein_coding	RENBP	-0.339703	0.711982	0.162452	-2.0911	0.0365191
ENSG00000268926.2	lincRNA	RP11-180I4.4	-0.338111	0.713116	0.161713	-2.09082	0.0365445
ENSG00000260641.1	antisense	RP11-1299A16.3	-0.338137	0.713098	0.161745	-2.09056	0.0365679
ENSG00000214114.7	protein_coding	MYCBP	0.338342	1.40262	0.161844	2.09054	0.0365691
ENSG00000233714.1	lincRNA	AC012506.2	-0.341555	0.710665	0.163467	-2.08944	0.0366684
ENSG00000135476.10	protein_coding	ESPL1	0.337293	1.40115	0.161442	2.08925	0.0366849
ENSG00000222030.1	lincRNA	AC007131.1	-0.336643	0.714164	0.16119	-2.08849	0.0367538
ENSG00000254575.1	antisense	RP11-3G21.1	-0.464064	0.628724	0.222212	-2.08838	0.0367637
ENSG00000126934.12	protein_coding	MAP2K2	0.338922	1.40343	0.162301	2.08824	0.0367765
ENSG00000134201.9	protein_coding	GSTM5	-0.337515	0.713541	0.161631	-2.08818	0.0367813
ENSG00000075945.11	protein_coding	KIFAP3	-0.337854	0.713299	0.161795	-2.08817	0.0367827
ENSG00000172508.9	protein_coding	CARNS1	0.339711	1.40454	0.162745	2.08739	0.0368531
ENSG00000079150.16	protein_coding	FKBP7	-0.338168	0.713076	0.16202	-2.0872	0.0368702
ENSG00000170743.15	protein_coding	SYT9	-0.337752	0.713372	0.161846	-2.08687	0.0368997
ENSG00000251506.1	lincRNA	CTD-2247C11.2	-0.610892	0.542866	0.292754	-2.08671	0.0369147
ENSG00000259130.1	lincRNA	RP11-219E7.3	-0.338583	0.712779	0.162259	-2.08668	0.0369167
ENSG00000204583.8	protein_coding	LRCOL1	-0.337735	0.713385	0.161874	-2.0864	0.0369423
ENSG00000266441.1	antisense	RP11-91I8.3	-0.336519	0.714252	0.161302	-2.08626	0.0369547
ENSG00000231768.1	lincRNA	LINC01354	-0.338737	0.71267	0.162384	-2.08603	0.0369761
ENSG00000279900.1	TEC	RP11-113K21.6	0.341363	1.40686	0.163646	2.08598	0.0369802
ENSG00000277010.1	antisense	RP11-616M22.12	-0.338648	0.712733	0.162369	-2.08568	0.037008
ENSG00000136536.13	protein_coding	2019-03-07	-0.336556	0.714226	0.161377	-2.08552	0.0370219
ENSG00000176454.12	protein_coding	LPCAT4	0.338065	1.40223	0.162128	2.08517	0.0370538
ENSG00000150433.8	protein_coding	TMEM218	0.34377	1.41025	0.164869	2.08511	0.0370592
ENSG00000087269.14	protein_coding	NOP14	0.337735	1.40177	0.161986	2.08496	0.0370733
ENSG00000281120.1	antisense	RP5-1093G23.1	-0.361149	0.696875	0.173237	-2.08471	0.0370955
ENSG00000100263.12	protein_coding	RHBDD3	0.338659	1.40306	0.162452	2.08467	0.0370997
ENSG00000226296.1	lincRNA	RP11-71J2.1	-0.605311	0.545905	0.290401	-2.0844	0.0371241
ENSG00000237560.4	lincRNA	LINC01497	-0.337261	0.713723	0.161819	-2.08418	0.0371434
ENSG00000229941.4	antisense	AC012499.1	-0.340931	0.711108	0.163582	-2.08416	0.0371453
ENSG00000169154.5	protein_coding	GOT1L1	-0.337811	0.71333	0.162106	-2.0839	0.0371697
ENSG00000233354.1	lincRNA	LINC00028	-0.336507	0.714261	0.161481	-2.08388	0.0371711
ENSG00000279317.1	protein_coding	AC006994.3	-0.347111	0.706727	0.166611	-2.08336	0.0372186
ENSG00000169946.12	protein_coding	ZFPM2	-0.33786	0.713295	0.162175	-2.08331	0.0372231
ENSG00000257038.1	antisense	RP11-800A3.7	-0.337295	0.713698	0.161924	-2.08304	0.0372472
ENSG00000185633.9	protein_coding	NDUFA4L2	-0.337464	0.713577	0.162027	-2.08277	0.0372726
ENSG00000160285.13	protein_coding	LSS	-0.336869	0.714002	0.16176	-2.08253	0.0372941
ENSG00000138835.21	protein_coding	RGS3	0.336258	1.3997	0.161467	2.08252	0.0372949
ENSG00000171757.14	protein_coding	LRRC34	-0.338079	0.713139	0.162352	-2.08238	0.0373078
ENSG00000132821.10	protein_coding	VSTM2L	-0.337559	0.71351	0.162104	-2.08236	0.0373099
ENSG00000259977.1	lincRNA	AL121578.2	-0.33872	0.712682	0.162682	-2.0821	0.0373333
ENSG00000108950.10	protein_coding	FAM20A	-0.338573	0.712787	0.162632	-2.08184	0.0373571
ENSG00000185523.6	protein_coding	SPATA45	-0.336015	0.714612	0.16141	-2.08176	0.0373648
ENSG00000160685.12	protein_coding	ZBTB7B	0.337958	1.40208	0.162387	2.08119	0.0374162
ENSG00000258955.1	lincRNA	LINC00519	-0.336745	0.714091	0.161805	-2.08118	0.0374174
ENSG00000150627.14	protein_coding	WDR17	-0.337278	0.71371	0.162104	-2.08063	0.0374675
ENSG00000136527.16	protein_coding	TRA2B	0.337205	1.40103	0.162077	2.08052	0.0374776
ENSG00000142632.15	protein_coding	ARHGEF19	0.336935	1.40065	0.161985	2.08003	0.0375224
ENSG00000099715.13	protein_coding	PCDH11Y	-0.337954	0.713228	0.162496	-2.07977	0.0375471
ENSG00000272885.1	lincRNA	RP11-2H3.6	0.340767	1.40603	0.16389	2.07925	0.0375948
ENSG00000064205.9	protein_coding	WISP2	-0.337401	0.713623	0.162287	-2.07904	0.0376138
ENSG00000160191.16	protein_coding	PDE9A	-0.33572	0.714823	0.161482	-2.07899	0.0376184
ENSG00000263013.1	sense_intronic	RP11-876N24.5	0.335644	1.39884	0.16145	2.07894	0.0376229
ENSG00000280251.1	TEC	RP11-215I16.2	-0.65309	0.520435	0.314155	-2.07888	0.0376285
ENSG00000078098.12	protein_coding	FAP	-0.33755	0.713516	0.162416	-2.07831	0.0376812
ENSG00000256747.1	antisense	RP11-860B13.1	-0.337751	0.713373	0.162603	-2.07716	0.0377871
ENSG00000233936.1	lincRNA	RP11-399H11.2	0.336047	1.39941	0.161788	2.07708	0.0377938
ENSG00000206052.9	protein_coding	DOK6	-0.336881	0.713994	0.162228	-2.07659	0.0378394
ENSG00000175376.7	protein_coding	EIF1AD	0.335849	1.39913	0.161754	2.0763	0.0378666
ENSG00000264515.4	processed_transcript	CTC-525D6.1	-0.334863	0.715436	0.161302	-2.076	0.0378941
ENSG00000255354.1	antisense	RP11-148O21.2	-0.337145	0.713806	0.162417	-2.07579	0.0379131
ENSG00000280219.1	TEC	RP11-752L20.3	-0.336618	0.714181	0.162181	-2.07557	0.037934
ENSG00000104998.3	protein_coding	IL27RA	0.336028	1.39938	0.161915	2.07534	0.0379554
ENSG00000178473.6	protein_coding	UCN3	-0.334923	0.715393	0.161523	-2.07353	0.0381234
ENSG00000122550.16	protein_coding	KLHL7	-0.33566	0.714866	0.161897	-2.07329	0.038145
ENSG00000226053.1	lincRNA	RP5-1070A16.1	0.369493	1.447	0.178223	2.0732	0.0381535
ENSG00000157600.10	protein_coding	TMEM164	0.335382	1.39847	0.161793	2.07291	0.038181
ENSG00000164076.15	protein_coding	CAMKV	-0.337019	0.713895	0.162612	-2.07253	0.0382162
ENSG00000224043.6	antisense	CCNT2-AS1	-0.335418	0.715039	0.16184	-2.07252	0.0382166
ENSG00000139044.9	protein_coding	B4GALNT3	0.335477	1.39861	0.161916	2.07192	0.0382729
ENSG00000122786.18	protein_coding	CALD1	-0.335276	0.715141	0.161821	-2.0719	0.0382749
ENSG00000279775.1	TEC	RP5-1028K7.1	-0.371326	0.689819	0.179229	-2.0718	0.0382844
ENSG00000125170.9	protein_coding	DOK4	0.336415	1.39992	0.162394	2.0716	0.0383024
ENSG00000249868.5	lincRNA	RP11-63E5.6	-0.422569	0.655361	0.20402	-2.07121	0.0383389
ENSG00000223817.1	antisense	CDH23-AS1	-0.564471	0.568661	0.272558	-2.07101	0.038358
ENSG00000236676.1	antisense	RP5-837I24.4	-0.369074	0.691374	0.178288	-2.07011	0.0384424
ENSG00000198601.2	protein_coding	OR2M2	-0.468011	0.626247	0.226143	-2.06954	0.0384955
ENSG00000245768.5	lincRNA	RP11-410D17.2	0.334898	1.3978	0.161828	2.06948	0.0385015
ENSG00000144843.10	protein_coding	ADPRH	-0.337603	0.713478	0.163135	-2.06947	0.0385016
ENSG00000185985.8	protein_coding	SLITRK2	-0.33601	0.714616	0.162392	-2.06913	0.0385335
ENSG00000254428.1	antisense	RP11-110I1.11	0.337435	1.40135	0.163155	2.06818	0.0386226
ENSG00000188580.12	protein_coding	NKAIN2	-0.334089	0.71599	0.161568	-2.06779	0.0386597
ENSG00000269961.1	lincRNA	CTD-2033C11.1	-0.334483	0.715708	0.161762	-2.06774	0.0386642
ENSG00000250280.2	sense_intronic	RP11-305O6.3	-0.333437	0.716457	0.16126	-2.0677	0.0386683
ENSG00000224969.1	antisense	RP11-54O7.11	-0.334268	0.715862	0.161666	-2.06764	0.0386736
ENSG00000234113.2	lincRNA	AC008163.4	-0.562818	0.569602	0.272226	-2.06747	0.0386902
ENSG00000162727.3	protein_coding	OR2M5	-0.580987	0.559346	0.281034	-2.06732	0.0387037
ENSG00000130363.10	protein_coding	RSPH3	0.337695	1.40171	0.163391	2.06679	0.0387543
ENSG00000143171.11	protein_coding	RXRG	-0.33399	0.716061	0.161615	-2.06657	0.0387747
ENSG00000180900.15	protein_coding	SCRIB	0.334682	1.3975	0.161965	2.06639	0.0387919
ENSG00000225265.1	antisense	TAF1A-AS1	-0.334611	0.715616	0.16195	-2.06614	0.038815
ENSG00000141570.9	protein_coding	CBX8	0.334942	1.39786	0.162144	2.06571	0.038856
ENSG00000258412.1	sense_intronic	RP11-404P21.5	-0.333863	0.716152	0.161632	-2.06558	0.0388685
ENSG00000273540.1	sense_intronic	RP11-133L19.3	-0.368568	0.691724	0.178445	-2.06544	0.038881
ENSG00000124562.8	protein_coding	SNRPC	-0.333735	0.716244	0.161603	-2.06515	0.0389086
ENSG00000177489.1	protein_coding	OR2G2	-0.394909	0.673741	0.191241	-2.06498	0.0389249
ENSG00000276957.1	lincRNA	RP11-29B2.6	0.335515	1.39866	0.162514	2.06453	0.0389675
ENSG00000225778.4	antisense	PROSER2-AS1	-0.333597	0.716343	0.161598	-2.06436	0.0389831
ENSG00000100884.8	protein_coding	CPNE6	-0.333844	0.716165	0.16175	-2.06395	0.0390223
ENSG00000164398.11	protein_coding	ACSL6	-0.337047	0.713875	0.163346	-2.06339	0.0390753
ENSG00000254986.6	protein_coding	DPP3	0.334242	1.39688	0.161995	2.06328	0.0390857
ENSG00000254630.1	sense_intronic	CTD-2530H12.7	-0.415643	0.659916	0.201452	-2.06323	0.0390908
ENSG00000166352.14	protein_coding	C11orf74	-0.332623	0.71704	0.16125	-2.06278	0.0391338
ENSG00000251490.1	lincRNA	RP11-237D3.1	-0.370477	0.690405	0.179644	-2.06228	0.0391808
ENSG00000253563.2	antisense	NKX2-1-AS1	-0.371865	0.689448	0.180343	-2.06199	0.0392087
ENSG00000166128.11	protein_coding	RAB8B	-0.334329	0.715818	0.162139	-2.06199	0.0392089
ENSG00000278988.1	TEC	RP11-333B6.1	-0.459156	0.631817	0.222694	-2.06182	0.0392248
ENSG00000254810.1	lincRNA	RP11-672A2.4	-0.334198	0.715912	0.162115	-2.06149	0.0392565
ENSG00000233415.1	lincRNA	RP11-101E14.3	-0.415963	0.659705	0.201784	-2.06143	0.0392625
ENSG00000197561.5	protein_coding	ELANE	-0.333028	0.71675	0.161554	-2.0614	0.0392651
ENSG00000104907.11	protein_coding	TRMT1	0.333335	1.39561	0.161764	2.06063	0.0393382
ENSG00000272168.4	lincRNA	CASC15	-0.333576	0.716357	0.161888	-2.06053	0.0393477
ENSG00000117360.11	protein_coding	PRPF3	0.334386	1.39708	0.162306	2.06022	0.0393777
ENSG00000230365.1	lincRNA	RP11-23D5.1	-0.622074	0.53683	0.302082	-2.05929	0.0394668
ENSG00000137193.12	protein_coding	PIM1	-0.333738	0.716242	0.162109	-2.05872	0.0395211
ENSG00000229190.1	antisense	RP11-390B4.3	-0.335651	0.714873	0.163053	-2.05854	0.0395383
ENSG00000225335.3	antisense	XXbac-B476C20.9	0.335948	1.39927	0.163199	2.05852	0.0395402
ENSG00000231638.1	antisense	AC011738.4	-0.334292	0.715845	0.162432	-2.05804	0.0395863
ENSG00000259036.1	antisense	RP11-404P21.1	-0.332847	0.71688	0.161733	-2.058	0.0395902
ENSG00000258831.1	lincRNA	RP11-76E17.4	-0.332778	0.716929	0.161772	-2.05709	0.0396778
ENSG00000250619.1	antisense	CTD-2215L10.1	-0.353646	0.702124	0.171923	-2.057	0.0396858
ENSG00000166482.10	protein_coding	MFAP4	-0.332524	0.717112	0.161662	-2.05691	0.039695
ENSG00000241317.1	lincRNA	RP11-342M3.1	-0.53137	0.587799	0.258349	-2.05679	0.0397062
ENSG00000161638.9	protein_coding	ITGA5	-0.332605	0.717053	0.161726	-2.05659	0.0397254
ENSG00000077616.9	protein_coding	NAALAD2	-0.334075	0.716	0.162453	-2.05645	0.0397396
ENSG00000159445.11	protein_coding	THEM4	0.334451	1.39717	0.162639	2.05641	0.0397432
ENSG00000183807.7	protein_coding	FAM162B	-0.333055	0.71673	0.161966	-2.05633	0.0397506
ENSG00000225974.1	lincRNA	AC005550.5	-0.365228	0.694039	0.177655	-2.05583	0.0397991
ENSG00000182853.10	protein_coding	VMO1	-0.333903	0.716123	0.162425	-2.05573	0.0398084
ENSG00000164694.15	protein_coding	FNDC1	-0.334218	0.715898	0.162589	-2.0556	0.0398209
ENSG00000073921.16	protein_coding	PICALM	-0.332881	0.716855	0.161943	-2.05555	0.0398262
ENSG00000260136.4	lincRNA	CTD-2270L9.4	-0.333168	0.71665	0.16209	-2.05545	0.0398353
ENSG00000228060.1	antisense	RP11-69E11.8	0.332235	1.39408	0.161657	2.05518	0.0398612
ENSG00000230630.2	antisense	DNM3OS	-0.332209	0.717337	0.161661	-2.05498	0.0398811
ENSG00000152592.12	protein_coding	DMP1	-0.332751	0.716949	0.161944	-2.05472	0.0399058
ENSG00000100300.16	protein_coding	TSPO	0.334572	1.39734	0.162851	2.05447	0.0399302
ENSG00000268089.2	protein_coding	GABRQ	-0.335848	0.714732	0.163485	-2.05431	0.0399458
ENSG00000255279.1	lincRNA	RP11-375D13.4	-0.505286	0.603333	0.246035	-2.05371	0.0400035
ENSG00000235933.1	lincRNA	RP5-1185H19.2	-0.331703	0.717701	0.161527	-2.05354	0.0400199
ENSG00000141540.9	protein_coding	TTYH2	-0.333853	0.716159	0.162589	-2.05335	0.0400387
ENSG00000163958.12	protein_coding	ZDHHC19	-0.332112	0.717407	0.16177	-2.05298	0.0400743
ENSG00000217825.2	lincRNA	AC099552.4	-0.371346	0.689805	0.180908	-2.05268	0.040104
ENSG00000204571.5	protein_coding	KRTAP5-11	0.339847	1.40473	0.165597	2.05225	0.0401451
ENSG00000249916.1	antisense	CTD-2280E9.1	-0.332252	0.717307	0.161905	-2.05214	0.0401559
ENSG00000253526.1	lincRNA	RP11-152P17.3	-0.361927	0.696333	0.176379	-2.05199	0.0401708
ENSG00000157570.10	protein_coding	TSPAN18	-0.331518	0.717833	0.161576	-2.05178	0.040191
ENSG00000255931.1	lincRNA	RP11-286N22.10	-0.332377	0.717217	0.162033	-2.05129	0.0402384
ENSG00000137699.15	protein_coding	TRIM29	0.332894	1.395	0.162289	2.05124	0.0402439
ENSG00000188522.13	protein_coding	FAM83G	0.331486	1.39304	0.161621	2.05101	0.0402658
ENSG00000275665.1	antisense	CTB-58E17.9	0.332663	1.39468	0.162199	2.05096	0.0402704
ENSG00000236641.1	lincRNA	CTA-221G9.7	-0.331435	0.717893	0.161623	-2.05066	0.0402998
ENSG00000108387.13	protein_coding	2019-09-04	-0.332675	0.717003	0.162256	-2.05031	0.040334
ENSG00000135744.7	protein_coding	AGT	-0.331734	0.717678	0.161803	-2.05023	0.040342
ENSG00000273792.1	sense_intronic	RP11-554D20.2	-0.331263	0.718016	0.161583	-2.05011	0.0403534
ENSG00000257476.1	lincRNA	RP11-139B1.1	-0.474641	0.622108	0.231526	-2.05005	0.0403592
ENSG00000100304.12	protein_coding	TTLL12	0.332269	1.39413	0.162078	2.05005	0.0403597
ENSG00000225968.6	protein_coding	ELFN1	-0.333888	0.716134	0.162907	-2.04956	0.040407
ENSG00000259757.1	lincRNA	RP11-129I19.2	0.34996	1.41901	0.170759	2.04943	0.0404196
ENSG00000112425.12	protein_coding	EPM2A	-0.331788	0.717639	0.161915	-2.04914	0.040448
ENSG00000165591.6	protein_coding	FAAH2	0.331033	1.39241	0.161561	2.04897	0.0404652
ENSG00000140983.12	protein_coding	RHOT2	0.33196	1.3937	0.162038	2.04866	0.0404955
ENSG00000197208.5	protein_coding	SLC22A4	-0.331605	0.717771	0.161866	-2.04864	0.0404976
ENSG00000275286.1	lincRNA	RP11-499A10.3	-0.443255	0.641944	0.216367	-2.04863	0.0404983
ENSG00000196159.10	protein_coding	FAT4	-0.331386	0.717928	0.161765	-2.04857	0.0405043
[truncated: 451 more rows]
